# Supplementary material for: Comparative Analysis of Phylogenetic Relationships and Virulence Factor Characteristics between Extended-Spectrum β-Lactamase-Producing Escherichia coli Isolates Derived from Clinical Sites and Chicken Farms
Source: Microbiol Spectr. 2022 Nov 14;10(6):e02557-22. doi: 10.1128/spectrum.02557-22 (PMC9769871; doi:10.1128/spectrum.02557-22)
Supplement: Supplemental file 1 — Table S1. Download spectrum.02557-22-s0001.xlsx, XLSX file, 0.01 MB [file spectrum.02557-22-s0001.xlsx]

## Sheet: ast
Isolate name	source	β-lactam	aminoglycoside	quinolone	tetracycline	sulfonamide	fosfomycin	chloramphenicol
		Ceftriaxone(CRO)	Gentamicin(GEN)	levofloxacin(LVX)	Tetracycline(TET)	Sulfamethoxazole(SXT)	Fosfomycin(FOS)	Florfenicol(FFC)
SCAE1	chicken	Resistant	Resistant	Resistant	Resistant	Susceptible	Susceptible	Resistant
SCAE4	chicken	Resistant	Resistant	Susceptible	Resistant	Resistant	Susceptible	Resistant
SCAE7	chicken	Resistant	Resistant	Resistant	Resistant	Resistant	Susceptible	Resistant
SCAE9	chicken	Resistant	Resistant	Susceptible	Resistant	Resistant	Susceptible	Resistant
SCAE10	chicken	Resistant	Resistant	Susceptible	Resistant	Susceptible	Susceptible	Resistant
SCAE11	chicken	Resistant	Resistant	Susceptible	Resistant	Susceptible	Susceptible	Resistant
SCAE12	chicken	Resistant	Resistant	Resistant	Resistant	Resistant	Susceptible	Resistant
SCAE13	chicken	Resistant	Resistant	Resistant	Resistant	Resistant	Susceptible	Susceptible
SCAE14	chicken	Resistant	Resistant	Susceptible	Resistant	Resistant	Susceptible	Resistant
SCAE17	chicken	Resistant	Susceptible	Susceptible	Resistant	Susceptible	Susceptible	Susceptible
SCAE18	chicken	Resistant	Susceptible	Resistant	Resistant	Susceptible	Susceptible	Susceptible
SCAE20	chicken	Resistant	Resistant	Resistant	Resistant	Resistant	Susceptible	Resistant
SCAE24	chicken	Resistant	Resistant	Susceptible	Susceptible	Resistant	Susceptible	Susceptible
SCAE26	chicken	Resistant	Resistant	Susceptible	Resistant	Resistant	Resistant	Susceptible
SCAE29	chicken	Resistant	Resistant	Susceptible	Susceptible	Resistant	Susceptible	Susceptible
SCAE34	chicken	Resistant	Resistant	Susceptible	Susceptible	Resistant	Susceptible	Susceptible
SCAE36	chicken	Resistant	Resistant	Susceptible	Susceptible	Resistant	Susceptible	Susceptible
SCAE41	chicken	Resistant	Resistant	Susceptible	Resistant	Resistant	Susceptible	Resistant
SCAE45	chicken	Resistant	Resistant	Resistant	Resistant	Resistant	Susceptible	Resistant
SCAE56	chicken	Resistant	Resistant	Resistant	Resistant	Resistant	Susceptible	Resistant
SCAE57	chicken	Resistant	Resistant	Resistant	Resistant	Resistant	Susceptible	Resistant
SCAE58	chicken	Resistant	Resistant	Resistant	Resistant	Resistant	Susceptible	Resistant
SCAE59	chicken	Resistant	Resistant	Resistant	Resistant	Resistant	Susceptible	Resistant
SCAE65	chicken	Resistant	Resistant	Resistant	Resistant	Resistant	Susceptible	Resistant
SCAE66	chicken	Resistant	Resistant	Resistant	Resistant	Resistant	Susceptible	Resistant
SCAE67	chicken	Resistant	Resistant	Resistant	Resistant	Resistant	Susceptible	Resistant
SCAE68	chicken	Resistant	Resistant	Resistant	Resistant	Resistant	Susceptible	Resistant
SCAE69	chicken	Resistant	Resistant	Resistant	Resistant	Resistant	Susceptible	Resistant
SCAE71	chicken	Resistant	Resistant	Resistant	Resistant	Resistant	Susceptible	Resistant
SCAE74	chicken	Resistant	Resistant	Resistant	Resistant	Resistant	Susceptible	Resistant
SCAE78	chicken	Resistant	Resistant	Susceptible	Resistant	Resistant	Resistant	Resistant
SCAE81	chicken	Resistant	Resistant	Resistant	Resistant	Resistant	Susceptible	Resistant
SCAE84	chicken	Resistant	Resistant	Resistant	Resistant	Resistant	Susceptible	Resistant
SCAE94	chicken	Resistant	Resistant	Susceptible	Resistant	Resistant	Susceptible	Resistant
SCAE95	chicken	Resistant	Resistant	Susceptible	Resistant	Resistant	Resistant	Resistant
SCAE96	chicken	Resistant	Resistant	Susceptible	Resistant	Resistant	Resistant	Resistant
SCAE97	chicken	Resistant	Resistant	Susceptible	Resistant	Resistant	Resistant	Resistant
SCAE98	chicken	Resistant	Resistant	Resistant	Resistant	Resistant	Susceptible	Resistant
SCAE99	chicken	Resistant	Resistant	Resistant	Susceptible	Susceptible	Resistant	Resistant
YNAE2	chicken	Resistant	Resistant	Susceptible	Resistant	Resistant	Resistant	Resistant
YNAE3	chicken	Resistant	Resistant	Resistant	Resistant	Resistant	Susceptible	Resistant
YNAE4	chicken	Resistant	Susceptible	Resistant	Resistant	Susceptible	Susceptible	Susceptible
YNAE6	chicken	Resistant	Resistant	Susceptible	Resistant	Resistant	Susceptible	Susceptible
YNAE12	chicken	Resistant	Susceptible	Susceptible	Resistant	Susceptible	Susceptible	Susceptible
YNAE14	chicken	Resistant	Resistant	Resistant	Resistant	Resistant	Susceptible	Resistant
YNAE23	chicken	Resistant	Resistant	Resistant	Resistant	Resistant	Susceptible	Susceptible
YNAE26	chicken	Resistant	Resistant	Resistant	Resistant	Resistant	Susceptible	Resistant
YNAE27	chicken	Resistant	Resistant	Resistant	Resistant	Resistant	Susceptible	Resistant
YNAE28	chicken	Resistant	Resistant	Resistant	Resistant	Resistant	Susceptible	Resistant
YNAE30	chicken	Resistant	Resistant	Resistant	Resistant	Resistant	Resistant	Susceptible
YNAE33	chicken	Resistant	Resistant	Resistant	Resistant	Resistant	Susceptible	Susceptible
YNAE34	chicken	Resistant	Resistant	Resistant	Resistant	Resistant	Susceptible	Resistant
YNAE36	chicken	Resistant	Resistant	Resistant	Resistant	Resistant	Susceptible	Susceptible
YNAE43	chicken	Resistant	Resistant	Susceptible	Resistant	Resistant	Resistant	Susceptible
YNAE44	chicken	Resistant	Resistant	Susceptible	Resistant	Resistant	Resistant	Susceptible
SCHE8	urine	Resistant	Resistant	Susceptible	Susceptible	Resistant	Susceptible	Susceptible
SCHE7	urine	Resistant	Resistant	Susceptible	Resistant	Resistant	Susceptible	Susceptible
SCHE6	fester	Resistant	Resistant	Susceptible	Susceptible	Resistant	Susceptible	Susceptible
SCHE52	fester	Resistant	Resistant	Susceptible	Resistant	Resistant	Susceptible	Susceptible
SCHE51	urine	Resistant	Resistant	Susceptible	Resistant	Resistant	Susceptible	Susceptible
SCHE50	urine	Resistant	Resistant	Susceptible	Resistant	Resistant	Susceptible	Susceptible
SCHE5	urine	Resistant	Susceptible	Susceptible	Susceptible	Susceptible	Susceptible	Susceptible
SCHE49	urine	Resistant	Resistant	Susceptible	Resistant	Resistant	Susceptible	Susceptible
SCHE48	fester	Resistant	Resistant	Resistant	Resistant	Resistant	Susceptible	Resistant
SCHE47	sputum	Resistant	Resistant	Susceptible	Resistant	Resistant	Resistant	Resistant
SCHE46	bile	Resistant	Resistant	Susceptible	Resistant	Resistant	Susceptible	Susceptible
SCHE45	urine	Resistant	Resistant	Susceptible	Resistant	Resistant	Susceptible	Susceptible
SCHE44	urine	Resistant	Resistant	Resistant	Resistant	Resistant	Susceptible	Resistant
SCHE43	urine	Resistant	Susceptible	Susceptible	Resistant	Susceptible	Susceptible	Susceptible
SCHE42	urine	Resistant	Resistant	Susceptible	Susceptible	Resistant	Susceptible	Susceptible
SCHE40	urine	Resistant	Resistant	Susceptible	Resistant	Resistant	Susceptible	Susceptible
SCHE4	sputum	Resistant	Susceptible	Susceptible	Resistant	Susceptible	Susceptible	Resistant
SCHE39	sputum	Resistant	Resistant	Susceptible	Resistant	Susceptible	Susceptible	Resistant
SCHE38	urine	Resistant	Susceptible	Susceptible	Susceptible	Susceptible	Susceptible	Susceptible
SCHE37	fester	Resistant	Resistant	Susceptible	Susceptible	Resistant	Susceptible	Susceptible
SCHE36	sputum	Resistant	Susceptible	Susceptible	Susceptible	Susceptible	Susceptible	Susceptible
SCHE35	sputum	Resistant	Resistant	Susceptible	Resistant	Resistant	Resistant	Resistant
SCHE34	sputum	Resistant	Resistant	Susceptible	Resistant	Resistant	Susceptible	Susceptible
SCHE32	sputum	Resistant	Resistant	Susceptible	Resistant	Resistant	Susceptible	Susceptible
SCHE31	sputum	Resistant	Resistant	Susceptible	Resistant	Resistant	Resistant	Resistant
SCHE30	bile	Resistant	Resistant	Susceptible	Resistant	Resistant	Susceptible	Susceptible
SCHE3	urine	Resistant	Resistant	Susceptible	Resistant	Resistant	Susceptible	Susceptible
SCHE29	urine	Resistant	Resistant	Resistant	Susceptible	Resistant	Susceptible	Susceptible
SCHE28	urine	Resistant	Resistant	Susceptible	Resistant	Resistant	Susceptible	Susceptible
SCHE27	urine	Resistant	Resistant	Susceptible	Resistant	Resistant	Susceptible	Susceptible
SCHE26	fester	Resistant	Resistant	Susceptible	Resistant	Resistant	Susceptible	Susceptible
SCHE24	urine	Resistant	Resistant	Susceptible	Resistant	Resistant	Susceptible	Susceptible
SCHE23	urine	Resistant	Resistant	Resistant	Resistant	Resistant	Susceptible	Susceptible
SCHE22	sputum	Resistant	Resistant	Susceptible	Resistant	Resistant	Susceptible	Susceptible
SCHE21	urine	Resistant	Resistant	Susceptible	Susceptible	Resistant	Resistant	Resistant
SCHE20	blood	Resistant	Resistant	Resistant	Resistant	Resistant	Susceptible	Susceptible
SCHE2	urine	Resistant	Susceptible	Susceptible	Susceptible	Susceptible	Susceptible	Susceptible
SCHE19	blood	Resistant	Resistant	Susceptible	Resistant	Resistant	Susceptible	Susceptible
SCHE18	urine	Resistant	Resistant	Resistant	Resistant	Resistant	Susceptible	Resistant
SCHE17	urine	Resistant	Resistant	Susceptible	Resistant	Resistant	Susceptible	Susceptible
SCHE16	urine	Resistant	Susceptible	Susceptible	Susceptible	Susceptible	Susceptible	Susceptible
SCHE15	blood	Resistant	Resistant	Resistant	Resistant	Resistant	Susceptible	Resistant
SCHE14	blood	Resistant	Resistant	Susceptible	Susceptible	Resistant	Resistant	Resistant
SCHE13	blood	Resistant	Resistant	Susceptible	Resistant	Resistant	Susceptible	Susceptible
SCHE12	sputum	Resistant	Susceptible	Susceptible	Susceptible	Susceptible	Susceptible	Susceptible
SCHE11	urine	Resistant	Resistant	Susceptible	Resistant	Resistant	Resistant	Susceptible
SCHE10	blood	Resistant	Resistant	Resistant	Resistant	Resistant	Susceptible	Susceptible
SCHE1	urine	Resistant	Resistant	Resistant	Resistant	Susceptible	Susceptible	Resistant
YNHE95	blood	Resistant	Susceptible	Susceptible	Resistant	Susceptible	Resistant	Susceptible
YNHE91	urine	Resistant	Resistant	Resistant	Resistant	Resistant	Susceptible	Susceptible
YNHE9	fester	Resistant	Resistant	Susceptible	Resistant	Susceptible	Resistant	Resistant
YNHE88	urine	Resistant	Resistant	Susceptible	Resistant	Resistant	Susceptible	Susceptible
YNHE84	urine	Resistant	Resistant	Resistant	Resistant	Resistant	Susceptible	Resistant
YNHE82	urine	Resistant	Resistant	Resistant	Resistant	Resistant	Resistant	Susceptible
YNHE8	urine	Resistant	Susceptible	Susceptible	Resistant	Resistant	Susceptible	Susceptible
YNHE75	puncture fluid	Resistant	Resistant	Resistant	Resistant	Resistant	Susceptible	Susceptible
YNHE7	urine	Resistant	Susceptible	Susceptible	Resistant	Susceptible	Susceptible	Susceptible
YNHE69	sputum	Resistant	Resistant	Resistant	Resistant	Resistant	Susceptible	Susceptible
YNHE53	urine	Resistant	Resistant	Resistant	Resistant	Resistant	Susceptible	Susceptible
YNHE5	fester	Resistant	Resistant	Susceptible	Resistant	Resistant	Susceptible	Susceptible
YNHE47	urine	Resistant	Resistant	Resistant	Resistant	Resistant	Susceptible	Susceptible
YNHE37	urine	Resistant	Susceptible	Susceptible	Resistant	Susceptible	Susceptible	Susceptible
YNHE36	sputum	Resistant	Resistant	Resistant	Resistant	Resistant	Susceptible	Susceptible
YNHE32	urine	Resistant	Resistant	Resistant	Resistant	Resistant	Susceptible	Susceptible
YNHE27	blood	Resistant	Susceptible	Resistant	Resistant	Resistant	Susceptible	Susceptible
YNHE24	blood	Resistant	Resistant	Resistant	Resistant	Susceptible	Susceptible	Susceptible
YNHE2	urine	Resistant	Resistant	Susceptible	Resistant	Resistant	Susceptible	Susceptible
YNHE146	blood	Resistant	Resistant	Resistant	Resistant	Resistant	Susceptible	Susceptible
YNHE144	blood	Resistant	Susceptible	Resistant	Resistant	Resistant	Susceptible	Susceptible
YNHE14	urine	Resistant	Resistant	Resistant	Resistant	Resistant	Susceptible	Resistant
YNHE126	urine	Resistant	Resistant	Susceptible	Resistant	Resistant	Susceptible	Susceptible
YNHE12	chest fluid	Resistant	Resistant	Susceptible	Resistant	Resistant	Susceptible	Susceptible
YNHE115	urine	Resistant	Susceptible	Resistant	Resistant	Susceptible	Susceptible	Susceptible
YNHE106	fester	Resistant	Resistant	Resistant	Resistant	Resistant	Susceptible	Susceptible
YNHE103	urine	Resistant	Susceptible	Resistant	Resistant	Susceptible	Susceptible	Resistant
YNHE10	chest fluid	Resistant	Resistant	Resistant	Resistant	Resistant	Susceptible	Resistant
