# Supplementary material for: Comparative Analysis of Phylogenetic Relationships and Virulence Factor Characteristics between Extended-Spectrum β-Lactamase-Producing Escherichia coli Isolates Derived from Clinical Sites and Chicken Farms
Source: Microbiol Spectr. 2022 Nov 14;10(6):e02557-22. doi: 10.1128/spectrum.02557-22 (PMC9769871; doi:10.1128/spectrum.02557-22)
Supplement: Supplemental file 2 — Table S2. Download spectrum.02557-22-s0002.xls, XLS file, 0.3 MB [file spectrum.02557-22-s0002.xls]

## Sheet: 194-snp
	SCAE101	SCAE102	SCAE103	SCAE104	SCAE105	SCAE106	SCAE107	SCAE10	SCAE114	SCAE115	SCAE116	SCAE117	SCAE118	SCAE119	SCAE11	SCAE120	SCAE121	SCAE122	SCAE123	SCAE124	SCAE125	SCAE126	SCAE127	SCAE128	SCAE129	SCAE12	SCAE130	SCAE131	SCAE132	SCAE135	SCAE136	SCAE137	SCAE13	SCAE142	SCAE144	SCAE145	SCAE14	SCAE156	SCAE157	SCAE158	SCAE159	SCAE160	SCAE161	SCAE162	SCAE163	SCAE164	SCAE165	SCAE17	SCAE18
SCAE101	0	7957	4	4	4	4	4	44485	44766	38641	38641	38530	36046	38101	44485	36050	46101	36539	33242	36794	40566	36650	38102	44937	44947	45045	44873	36566	38105	38578	39067	39093	37083	39530	39536	35401	45037	39536	18	3022	3022	7960	7527	3012	2228	266	3055	44994	37083
SCAE102	7957	0	7959	7959	7959	7959	7959	44266	44523	38541	38541	38407	35879	37976	44266	35863	45911	36372	33115	36633	40376	36481	37977	44677	44700	44819	44621	36439	37978	38467	38915	38984	36935	39380	39413	35276	44811	39413	7955	8093	8093	47	8742	8092	8190	8149	8122	44717	36935
SCAE103	4	7959	0	6	0	0	0	44489	44770	38645	38645	38534	36050	38105	44489	36054	46105	36543	33246	36798	40570	36654	38106	44941	44951	45049	44877	36570	38109	38582	39071	39097	37087	39534	39540	35405	45041	39540	20	3024	3024	7962	7529	3014	2230	268	3057	44998	37087
SCAE104	4	7959	6	0	6	6	6	44489	44770	38645	38645	38534	36050	38105	44489	36054	46105	36543	33246	36798	40570	36654	38106	44941	44951	45049	44877	36570	38109	38582	39071	39097	37087	39534	39540	35405	45041	39540	20	3024	3024	7962	7529	3014	2230	268	3057	44998	37087
SCAE105	4	7959	0	6	0	0	0	44489	44770	38645	38645	38534	36050	38105	44489	36054	46105	36543	33246	36798	40570	36654	38106	44941	44951	45049	44877	36570	38109	38582	39071	39097	37087	39534	39540	35405	45041	39540	20	3024	3024	7962	7529	3014	2230	268	3057	44998	37087
SCAE106	4	7959	0	6	0	0	0	44489	44770	38645	38645	38534	36050	38105	44489	36054	46105	36543	33246	36798	40570	36654	38106	44941	44951	45049	44877	36570	38109	38582	39071	39097	37087	39534	39540	35405	45041	39540	20	3024	3024	7962	7529	3014	2230	268	3057	44998	37087
SCAE107	4	7959	0	6	0	0	0	44489	44770	38645	38645	38534	36050	38105	44489	36054	46105	36543	33246	36798	40570	36654	38106	44941	44951	45049	44877	36570	38109	38582	39071	39097	37087	39534	39540	35405	45041	39540	20	3024	3024	7962	7529	3014	2230	268	3057	44998	37087
SCAE10	44485	44266	44489	44489	44489	44489	44489	0	12079	18166	18166	18265	17981	18031	0	18043	22218	18355	17298	18405	18275	18497	18032	11523	11309	10493	11518	17836	18066	18168	17819	18173	18404	19088	17672	14862	10483	17672	44489	44485	44485	44272	44462	44492	44408	44486	44485	11261	18403
SCAE114	44766	44523	44770	44770	44770	44770	44770	12079	0	18244	18244	18506	18153	18223	12079	18137	22768	18479	17606	18564	19042	18619	18224	1368	2712	11125	2385	18135	18266	18162	18039	18206	18627	19239	18501	16577	11115	18501	44768	44772	44772	44528	44690	44771	44704	44775	44774	11422	18624
SCAE115	38641	38541	38645	38645	38645	38645	38645	18166	18244	0	0	1211	9586	8855	18166	9489	20174	10019	9150	10337	12625	9978	8854	18220	18099	18533	18036	9798	8946	1380	10927	10934	10406	10628	11005	11663	18527	11005	38643	38671	38671	38547	38681	38673	38598	38650	38668	18464	10405
SCAE116	38641	38541	38645	38645	38645	38645	38645	18166	18244	0	0	1211	9586	8855	18166	9489	20174	10019	9150	10337	12625	9978	8854	18220	18099	18533	18036	9798	8946	1380	10927	10934	10406	10628	11005	11663	18527	11005	38643	38671	38671	38547	38681	38673	38598	38650	38668	18464	10405
SCAE117	38530	38407	38534	38534	38534	38534	38534	18265	18506	1211	1211	0	9443	9072	18265	9178	20232	9930	8929	9897	12678	8973	9071	18482	18365	18765	18309	9676	9183	2049	10881	10869	9952	10650	11237	11561	18759	11237	38532	38548	38548	38413	38537	38550	38471	38539	38545	18674	9949
SCAE118	36046	35879	36050	36050	36050	36050	36050	17981	18153	9586	9586	9443	0	8749	17981	6266	19738	3414	5719	7448	11837	7337	8748	18175	18133	18548	18061	6078	8888	9438	10040	10020	7520	10470	11040	8996	18538	11040	36044	36055	36055	35883	36025	36053	35987	36044	36053	18336	7519
SCAE119	38101	37976	38105	38105	38105	38105	38105	18031	18223	8855	8855	9072	8749	0	18031	8740	19971	9397	8519	9635	12080	9458	3	18224	18080	18649	18042	9077	1059	8777	10124	10168	9808	10626	10543	11129	18639	10543	38099	38127	38127	37979	38114	38127	38052	38109	38127	18597	9807
SCAE11	44485	44266	44489	44489	44489	44489	44489	0	12079	18166	18166	18265	17981	18031	0	18043	22218	18355	17298	18405	18275	18497	18032	11523	11309	10493	11518	17836	18066	18168	17819	18173	18404	19088	17672	14862	10483	17672	44489	44485	44485	44272	44462	44492	44408	44486	44485	11261	18403
SCAE120	36050	35863	36054	36054	36054	36054	36054	18043	18137	9489	9489	9178	6266	8740	18043	0	19584	6848	5515	3965	11617	3555	8739	18257	18185	18463	18208	6704	8731	9428	10098	9834	4801	10134	10720	8989	18453	10720	36048	36041	36041	35866	36036	36043	36010	36058	36037	18434	4798
SCAE121	46101	45911	46105	46105	46105	46105	46105	22218	22768	20174	20174	20232	19738	19971	22218	19584	0	20008	19273	20211	20079	20009	19970	22533	22428	22610	22348	19805	19976	20242	19864	20165	20254	20825	20745	19758	22604	20745	46101	46103	46103	45913	46113	46103	46033	46106	46103	22250	20253
SCAE122	36539	36372	36543	36543	36543	36543	36543	18355	18479	10019	10019	9930	3414	9397	18355	6848	20008	0	6297	7508	12137	7478	9396	18594	18509	18944	18405	5859	9463	9915	10374	10565	7842	11062	11714	9675	18934	11714	36537	36534	36534	36376	36541	36534	36473	36543	36534	18749	7841
SCAE123	33242	33115	33246	33246	33246	33246	33246	17298	17606	9150	9150	8929	5719	8519	17298	5515	19273	6297	0	6757	11719	6569	8518	17736	17708	18055	17666	6414	8576	9144	9630	9469	7147	10293	10798	6027	18045	10798	33240	33252	33252	33118	33250	33251	33190	33246	33248	17937	7146
SCAE124	36794	36633	36798	36798	36798	36798	36798	18405	18564	10337	10337	9897	7448	9635	18405	3965	20211	7508	6757	0	12266	3328	9634	18682	18590	18913	18645	7440	9721	10424	10932	10517	4518	11411	11533	9931	18903	11533	36792	36822	36822	36636	36769	36822	36747	36811	36818	18721	4515
SCAE125	40566	40376	40570	40570	40570	40570	40570	18275	19042	12625	12625	12678	11837	12080	18275	11617	20079	12137	11719	12266	0	12349	12079	18695	18541	18887	18476	11490	12174	12592	11074	11579	12552	12769	13604	13624	18883	13604	40568	40571	40571	40382	40584	40574	40526	40577	40573	18770	12552
SCAE126	36650	36481	36654	36654	36654	36654	36654	18497	18619	9978	9978	8973	7337	9458	18497	3555	20009	7478	6569	3328	12349	0	9457	18740	18664	19055	18617	7342	9547	10461	10852	10502	5263	11284	11614	9743	19045	11614	36648	36625	36625	36484	36637	36627	36578	36659	36621	18861	5260
SCAE127	38102	37977	38106	38106	38106	38106	38106	18032	18224	8854	8854	9071	8748	3	18032	8739	19970	9396	8518	9634	12079	9457	0	18225	18081	18650	18043	9076	1058	8776	10123	10167	9807	10625	10542	11130	18640	10542	38100	38128	38128	37980	38115	38128	38053	38110	38128	18598	9806
SCAE128	44937	44677	44941	44941	44941	44941	44941	11523	1368	18220	18220	18482	18175	18224	11523	18257	22533	18594	17736	18682	18695	18740	18225	0	1760	10529	1307	18054	18267	18164	18071	17723	18750	19273	18408	16569	10519	18408	44939	44949	44949	44682	44852	44948	44873	44946	44949	10891	18747
SCAE129	44947	44700	44951	44951	44951	44951	44951	11309	2712	18099	18099	18365	18133	18080	11309	18185	22428	18509	17708	18590	18541	18664	18081	1760	0	10484	2039	18036	18141	18072	17947	17937	18690	19184	18221	16488	10474	18221	44949	44962	44962	44705	44877	44960	44890	44956	44961	10666	18687
SCAE12	45045	44819	45049	45049	45049	45049	45049	10493	11125	18533	18533	18765	18548	18649	10493	18463	22610	18944	18055	18913	18887	19055	18650	10529	10484	0	10547	18452	18645	18425	18261	18523	19071	19604	18356	16631	10	18356	45047	45054	45054	44824	45022	45057	44996	45056	45054	10005	19070
SCAE130	44873	44621	44877	44877	44877	44877	44877	11518	2385	18036	18036	18309	18061	18042	11518	18208	22348	18405	17666	18645	18476	18617	18043	1307	2039	10547	0	17970	18073	17896	17889	17891	18697	19285	18206	16515	10537	18206	44875	44879	44879	44626	44800	44879	44809	44882	44878	10897	18694
SCAE131	36566	36439	36570	36570	36570	36570	36570	17836	18135	9798	9798	9676	6078	9077	17836	6704	19805	5859	6414	7440	11490	7342	9076	18054	18036	18452	17970	0	9145	9571	10392	10269	7810	10800	11437	9536	18442	11437	36562	36600	36600	36444	36590	36600	36518	36564	36596	18216	7809
SCAE132	38105	37978	38109	38109	38109	38109	38109	18066	18266	8946	8946	9183	8888	1059	18066	8731	19976	9463	8576	9721	12174	9547	1058	18267	18141	18645	18073	9145	0	8810	10213	10247	9873	10701	10563	11189	18635	10563	38103	38127	38127	37981	38117	38127	38067	38112	38127	18611	9870
SCAE135	38578	38467	38582	38582	38582	38582	38582	18168	18162	1380	1380	2049	9438	8777	18168	9428	20242	9915	9144	10424	12592	10461	8776	18164	18072	18425	17896	9571	8810	0	10684	10833	10481	10577	11024	11647	18419	11024	38580	38608	38608	38473	38600	38610	38527	38587	38605	18455	10480
SCAE136	39067	38915	39071	39071	39071	39071	39071	17819	18039	10927	10927	10881	10040	10124	17819	10098	19864	10374	9630	10932	11074	10852	10123	18071	17947	18261	17889	10392	10213	10684	0	5857	10721	11756	12777	11983	18251	12777	39065	39061	39061	38918	39081	39063	39004	39071	39062	18274	10720
SCAE137	39093	38984	39097	39097	39097	39097	39097	18173	18206	10934	10934	10869	10020	10168	18173	9834	20165	10565	9469	10517	11579	10502	10167	17723	17937	18523	17891	10269	10247	10833	5857	0	10630	11179	12302	11978	18517	12302	39093	39106	39106	38987	39127	39103	39057	39102	39107	18605	10629
SCAE13	37083	36935	37087	37087	37087	37087	37087	18404	18627	10406	10406	9952	7520	9808	18404	4801	20254	7842	7147	4518	12552	5263	9807	18750	18690	19071	18697	7810	9873	10481	10721	10630	0	11027	11515	10219	19061	11515	37081	37100	37100	36939	37067	37101	37033	37095	37099	18762	9
SCAE142	39530	39380	39534	39534	39534	39534	39534	19088	19239	10628	10628	10650	10470	10626	19088	10134	20825	11062	10293	11411	12769	11284	10625	19273	19184	19604	19285	10800	10701	10577	11756	11179	11027	0	11945	12673	19598	11945	39530	39547	39547	39386	39554	39546	39496	39538	39546	19392	11026
SCAE144	39536	39413	39540	39540	39540	39540	39540	17672	18501	11005	11005	11237	11040	10543	17672	10720	20745	11714	10798	11533	13604	11614	10542	18408	18221	18356	18206	11437	10563	11024	12777	12302	11515	11945	0	12429	18356	0	39538	39556	39556	39417	39568	39554	39503	39543	39552	18296	11515
SCAE145	35401	35276	35405	35405	35405	35405	35405	14862	16577	11663	11663	11561	8996	11129	14862	8989	19758	9675	6027	9931	13624	9743	11130	16569	16488	16631	16515	9536	11189	11647	11983	11978	10219	12673	12429	0	16627	12429	35399	35425	35425	35277	35416	35426	35346	35401	35423	16833	10218
SCAE14	45037	44811	45041	45041	45041	45041	45041	10483	11115	18527	18527	18759	18538	18639	10483	18453	22604	18934	18045	18903	18883	19045	18640	10519	10474	10	10537	18442	18635	18419	18251	18517	19061	19598	18356	16627	0	18356	45039	45046	45046	44816	45014	45049	44988	45048	45046	10005	19060
SCAE156	39536	39413	39540	39540	39540	39540	39540	17672	18501	11005	11005	11237	11040	10543	17672	10720	20745	11714	10798	11533	13604	11614	10542	18408	18221	18356	18206	11437	10563	11024	12777	12302	11515	11945	0	12429	18356	0	39538	39556	39556	39417	39568	39554	39503	39543	39552	18296	11515
SCAE157	18	7955	20	20	20	20	20	44489	44768	38643	38643	38532	36044	38099	44489	36048	46101	36537	33240	36792	40568	36648	38100	44939	44949	45047	44875	36562	38103	38580	39065	39093	37081	39530	39538	35399	45039	39538	0	3026	3026	7958	7527	3016	2230	270	3059	44994	37081
SCAE158	3022	8093	3024	3024	3024	3024	3024	44485	44772	38671	38671	38548	36055	38127	44485	36041	46103	36534	33252	36822	40571	36625	38128	44949	44962	45054	44879	36600	38127	38608	39061	39106	37100	39547	39556	35425	45046	39556	3026	0	0	8096	7570	186	3498	2901	122	44994	37100
SCAE159	3022	8093	3024	3024	3024	3024	3024	44485	44772	38671	38671	38548	36055	38127	44485	36041	46103	36534	33252	36822	40571	36625	38128	44949	44962	45054	44879	36600	38127	38608	39061	39106	37100	39547	39556	35425	45046	39556	3026	0	0	8096	7570	186	3498	2901	122	44994	37100
SCAE160	7960	47	7962	7962	7962	7962	7962	44272	44528	38547	38547	38413	35883	37979	44272	35866	45913	36376	33118	36636	40382	36484	37980	44682	44705	44824	44626	36444	37981	38473	38918	38987	36939	39386	39417	35277	44816	39417	7958	8096	8096	0	8743	8093	8191	8152	8125	44718	36939
SCAE161	7527	8742	7529	7529	7529	7529	7529	44462	44690	38681	38681	38537	36025	38114	44462	36036	46113	36541	33250	36769	40584	36637	38115	44852	44877	45022	44800	36590	38117	38600	39081	39127	37067	39554	39568	35416	45014	39568	7527	7570	7570	8743	0	7558	7534	7483	7592	44954	37067
SCAE162	3012	8092	3014	3014	3014	3014	3014	44492	44771	38673	38673	38550	36053	38127	44492	36043	46103	36534	33251	36822	40574	36627	38128	44948	44960	45057	44879	36600	38127	38610	39063	39103	37101	39546	39554	35426	45049	39554	3016	186	186	8093	7558	0	3493	2891	226	44997	37101
SCAE163	2228	8190	2230	2230	2230	2230	2230	44408	44704	38598	38598	38471	35987	38052	44408	36010	46033	36473	33190	36747	40526	36578	38053	44873	44890	44996	44809	36518	38067	38527	39004	39057	37033	39496	39503	35346	44988	39503	2230	3498	3498	8191	7534	3493	0	2024	3526	44938	37033
SCAE164	266	8149	268	268	268	268	268	44486	44775	38650	38650	38539	36044	38109	44486	36058	46106	36543	33246	36811	40577	36659	38110	44946	44956	45056	44882	36564	38112	38587	39071	39102	37095	39538	39543	35401	45048	39543	270	2901	2901	8152	7483	2891	2024	0	2934	44998	37095
SCAE165	3055	8122	3057	3057	3057	3057	3057	44485	44774	38668	38668	38545	36053	38127	44485	36037	46103	36534	33248	36818	40573	36621	38128	44949	44961	45054	44878	36596	38127	38605	39062	39107	37099	39546	39552	35423	45046	39552	3059	122	122	8125	7592	226	3526	2934	0	44992	37099
SCAE17	44994	44717	44998	44998	44998	44998	44998	11261	11422	18464	18464	18674	18336	18597	11261	18434	22250	18749	17937	18721	18770	18861	18598	10891	10666	10005	10897	18216	18611	18455	18274	18605	18762	19392	18296	16833	10005	18296	44994	44994	44994	44718	44954	44997	44938	44998	44992	0	18761
SCAE18	37083	36935	37087	37087	37087	37087	37087	18403	18624	10405	10405	9949	7519	9807	18403	4798	20253	7841	7146	4515	12552	5260	9806	18747	18687	19070	18694	7809	9870	10480	10720	10629	9	11026	11515	10218	19060	11515	37081	37100	37100	36939	37067	37101	37033	37095	37099	18761	0
SCAE1	40361	40181	40365	40365	40365	40365	40365	18526	18907	12431	12431	12315	11542	11360	18526	11121	20283	11976	11218	11456	13020	11697	11359	18839	18764	19140	18751	11856	11423	12367	12441	12578	10867	13171	12977	13415	19130	12977	40361	40363	40363	40184	40344	40372	40306	40373	40365	19003	10866
SCAE20	53231	53057	53235	53235	53235	53235	53235	32313	32720	30855	30855	30992	30023	30677	32313	30106	32939	30110	29021	29959	31501	30508	30676	32549	32490	32603	32529	30278	30715	30733	30842	30988	30244	31083	31074	29553	32593	31074	53227	53284	53284	53063	53370	53291	53206	53250	53284	32577	30244
SCAE24	45035	44809	45039	45039	45039	45039	45039	10481	11103	18523	18523	18755	18536	18635	10481	18451	22598	18932	18043	18899	18881	19041	18636	10507	10462	52	10525	18438	18631	18415	18247	18515	19061	19598	18354	16625	42	18354	45037	45044	45044	44814	45012	45047	44986	45046	45044	10001	19060
SCAE26	45099	44866	45103	45103	45103	45103	45103	10138	11194	18622	18622	18826	18596	18706	10138	18606	22601	19008	18207	19030	18989	19129	18707	10598	10450	707	10623	18508	18744	18578	18372	18649	19199	19687	18432	16619	707	18432	45101	45115	45115	44871	45074	45118	45043	45110	45115	10067	19198
SCAE29	45035	44809	45039	45039	45039	45039	45039	10481	11103	18523	18523	18755	18536	18635	10481	18451	22598	18932	18043	18899	18881	19041	18636	10507	10462	52	10525	18438	18631	18415	18247	18515	19061	19598	18354	16625	42	18354	45037	45044	45044	44814	45012	45047	44986	45046	45044	10001	19060
SCAE34	45033	44807	45037	45037	45037	45037	45037	10479	11101	18519	18519	18751	18532	18633	10479	18447	22596	18928	18039	18897	18877	19037	18634	10505	10460	50	10523	18434	18629	18411	18245	18511	19059	19594	18352	16621	40	18352	45035	45040	45040	44812	45010	45043	44984	45044	45040	9999	19058
SCAE36	45034	44807	45038	45038	45038	45038	45038	10480	11102	18520	18520	18752	18533	18634	10480	18448	22597	18929	18040	18898	18878	19038	18635	10506	10461	51	10524	18435	18630	18412	18246	18512	19060	19595	18353	16622	41	18353	45036	45041	45041	44812	45010	45044	44985	45045	45041	10000	19059
SCAE41	44872	44623	44876	44876	44876	44876	44876	11305	11238	18266	18266	18472	18080	18201	11305	18089	22460	18479	17576	18440	18386	18565	18202	10637	10399	11127	10748	17923	18266	18176	17952	18136	18541	19344	18240	16351	11123	18240	44874	44902	44902	44626	44812	44900	44814	44881	44905	10719	18541
SCAE45	44618	44375	44622	44622	44622	44622	44622	10953	11268	18089	18089	18295	17880	18081	10953	17977	22205	18372	17459	18364	18340	18468	18080	10686	10390	10431	10808	17902	18148	18013	17858	18019	18422	19134	18110	16260	10423	18110	44622	44625	44625	44380	44559	44622	44559	44628	44620	10726	18422
SCAE4	53235	53061	53239	53239	53239	53239	53239	32317	32724	30859	30859	30996	30027	30681	32317	30110	32943	30114	29025	29963	31505	30512	30680	32553	32494	32607	32533	30282	30719	30737	30846	30992	30248	31087	31078	29557	32597	31078	53231	53288	53288	53067	53374	53295	53210	53254	53288	32581	30248
SCAE56	44979	44755	44983	44983	44983	44983	44983	10205	10927	18396	18396	18584	18381	18392	10205	18434	22476	18767	17877	18730	18816	18874	18393	10331	10166	1177	10380	18260	18512	18347	18108	18394	18886	19531	18166	16346	1177	18166	44981	44995	44995	44760	44971	44998	44934	44990	44995	10391	18885
SCAE57	44978	44754	44982	44982	44982	44982	44982	10204	10926	18395	18395	18583	18380	18391	10204	18433	22475	18766	17876	18729	18815	18873	18392	10330	10165	1176	10379	18259	18511	18346	18107	18393	18885	19530	18165	16345	1176	18165	44980	44994	44994	44759	44970	44997	44933	44989	44994	10390	18884
SCAE58	44978	44754	44982	44982	44982	44982	44982	10204	10926	18395	18395	18583	18380	18391	10204	18433	22475	18766	17876	18729	18815	18873	18392	10330	10165	1176	10379	18259	18511	18346	18107	18393	18885	19530	18165	16345	1176	18165	44980	44994	44994	44759	44970	44997	44933	44989	44994	10390	18884
SCAE59	44978	44754	44982	44982	44982	44982	44982	10204	10926	18395	18395	18583	18380	18391	10204	18433	22475	18766	17876	18729	18815	18873	18392	10330	10165	1176	10379	18259	18511	18346	18107	18393	18885	19530	18165	16345	1176	18165	44980	44994	44994	44759	44970	44997	44933	44989	44994	10390	18884
SCAE65	44976	44752	44980	44980	44980	44980	44980	10210	10932	18389	18389	18577	18374	18385	10210	18427	22475	18760	17870	18723	18809	18867	18386	10336	10167	1182	10385	18253	18505	18340	18101	18387	18879	19524	18159	16341	1182	18159	44978	44992	44992	44757	44968	44995	44931	44987	44992	10394	18878
SCAE66	44979	44755	44983	44983	44983	44983	44983	10211	10933	18390	18390	18578	18375	18386	10211	18428	22476	18761	17871	18724	18810	18868	18387	10337	10168	1183	10386	18254	18506	18341	18102	18388	18880	19525	18160	16342	1183	18160	44981	44995	44995	44760	44971	44998	44934	44990	44995	10395	18879
SCAE67	44979	44755	44983	44983	44983	44983	44983	10211	10933	18390	18390	18578	18375	18386	10211	18428	22476	18761	17871	18724	18810	18868	18387	10337	10168	1183	10386	18254	18506	18341	18102	18388	18880	19525	18160	16342	1183	18160	44981	44995	44995	44760	44971	44998	44934	44990	44995	10395	18879
SCAE68	44980	44756	44984	44984	44984	44984	44984	10208	10930	18393	18393	18581	18378	18389	10208	18431	22477	18764	17874	18727	18813	18871	18390	10334	10169	1180	10383	18257	18509	18344	18105	18391	18883	19528	18163	16345	1180	18163	44982	44996	44996	44761	44972	44999	44935	44991	44996	10394	18882
SCAE69	44984	44760	44988	44988	44988	44988	44988	10218	10944	18403	18403	18591	18388	18399	10218	18441	22487	18774	17884	18731	18819	18881	18400	10348	10181	1190	10397	18267	18519	18354	18111	18401	18889	19538	18173	16355	1190	18173	44986	45000	45000	44765	44976	45003	44939	44995	45000	10405	18888
SCAE71	44984	44760	44988	44988	44988	44988	44988	10218	10944	18403	18403	18591	18388	18399	10218	18441	22487	18774	17884	18731	18819	18881	18400	10348	10181	1190	10397	18267	18519	18354	18111	18401	18889	19538	18173	16355	1190	18173	44986	45000	45000	44765	44976	45003	44939	44995	45000	10405	18888
SCAE74	44984	44760	44988	44988	44988	44988	44988	10218	10944	18403	18403	18591	18388	18399	10218	18441	22487	18774	17884	18731	18819	18881	18400	10348	10181	1190	10397	18267	18519	18354	18111	18401	18889	19538	18173	16355	1190	18173	44986	45000	45000	44765	44976	45003	44939	44995	45000	10405	18888
SCAE78	53206	53036	53210	53210	53210	53210	53210	32313	32721	30822	30822	30959	29986	30644	32313	30066	32946	30077	28981	29917	31467	30470	30643	32552	32499	32590	32530	30239	30680	30698	30803	30946	30200	31061	31038	29518	32580	31038	53202	53263	53263	53042	53347	53270	53187	53229	53265	32560	30200
SCAE7	53230	53056	53234	53234	53234	53234	53234	32312	32719	30854	30854	30991	30022	30676	32312	30105	32938	30109	29020	29958	31500	30507	30675	32548	32489	32602	32528	30277	30714	30732	30841	30987	30243	31082	31073	29552	32592	31073	53226	53283	53283	53062	53369	53290	53205	53249	53283	32576	30243
SCAE81	47229	47107	47233	47233	47233	47233	47233	22348	22646	22050	22050	22319	21909	21878	22348	21693	24706	21781	21105	22018	22654	21928	21877	22410	22348	22095	22472	21643	21892	22059	22046	22230	22269	22888	21913	20763	22095	21913	47231	47226	47226	47112	47261	47231	47169	47236	47226	22319	22268
SCAE84	44985	44761	44989	44989	44989	44989	44989	10219	10945	18404	18404	18592	18389	18400	10219	18442	22488	18775	17885	18732	18820	18882	18401	10349	10182	1191	10398	18268	18520	18355	18112	18402	18890	19539	18174	16356	1191	18174	44987	45001	45001	44766	44977	45004	44940	44996	45001	10406	18889
SCAE94	44872	44623	44876	44876	44876	44876	44876	11305	11238	18266	18266	18472	18080	18201	11305	18089	22460	18479	17576	18440	18386	18565	18202	10637	10399	11127	10748	17923	18266	18176	17952	18136	18541	19344	18240	16351	11123	18240	44874	44902	44902	44626	44812	44900	44814	44881	44905	10719	18541
SCAE95	44991	44722	44995	44995	44995	44995	44995	12709	12670	17973	17973	18285	18001	18101	12709	18084	22612	18436	17668	18600	18407	18662	18100	12085	11923	10714	12038	18231	18121	18030	17954	18321	18307	19411	18982	16958	10708	18982	44991	44988	44988	44727	44943	44987	44948	45007	44988	11101	18306
SCAE96	38443	38282	38447	38447	38447	38447	38447	18287	18637	9880	9880	9792	9346	8293	18287	9217	20091	10044	8919	9932	12237	9887	8292	18656	18541	18787	18507	9704	8394	9990	10776	8737	10046	10419	9756	11541	18781	9756	38443	38451	38451	38286	38497	38443	38400	38453	38450	18801	10045
SCAE97	45012	44741	45016	45016	45016	45016	45016	11323	11419	18468	18468	18700	18350	18617	11323	18470	22292	18784	17974	18743	18784	18889	18618	10888	10657	10027	10943	18262	18651	18447	18276	18609	18797	19418	18312	16844	10027	18312	45012	45014	45014	44742	44976	45017	44951	45016	45012	230	18796
SCAE98	47707	47508	47711	47711	47711	47711	47711	24506	25020	22894	22894	23089	22548	22918	24506	22577	25408	22456	21770	22857	23545	22668	22917	24752	24591	25070	24780	22633	22940	22876	23207	23296	23117	23718	23159	21438	25064	23159	47707	47714	47714	47513	47743	47712	47651	47710	47712	24942	23116
SCAE99	44767	44508	44771	44771	44771	44771	44771	10509	11117	18106	18106	18272	17872	18249	10509	18047	22224	18329	17566	18338	18415	18408	18250	10602	10342	10565	10675	17794	18329	18039	17831	18157	18351	19081	17948	16189	10565	17948	44767	44754	44754	44511	44745	44753	44708	44767	44753	6647	18350
SCAE9	45039	44815	45043	45043	45043	45043	45043	10487	11119	18529	18529	18761	18540	18641	10487	18455	22608	18936	18047	18907	18885	19047	18642	10523	10478	14	10541	18444	18637	18421	18253	18519	19063	19600	18358	16631	4	18358	45041	45048	45048	44820	45018	45051	44990	45050	45048	10009	19062
SCHE10	55248	54983	55252	55252	55252	55252	55252	35906	36381	33888	33888	33828	33227	33873	35906	33203	36544	33340	31936	33422	34945	33363	33872	36239	36153	36406	36139	33375	33893	33915	34129	34206	33457	34502	34257	32515	36400	34257	55244	55265	55265	54993	55253	55269	55236	55269	55266	36263	33454
SCHE11	35001	34858	35005	35005	35005	35005	35005	17650	18179	10156	10156	9901	7694	9387	17650	7688	19610	8239	4373	8710	12206	8500	9386	18305	18277	18625	18147	7990	9437	10041	10483	8127	8656	10371	11018	7643	18619	11018	34999	35026	35026	34861	35036	35025	34959	35013	35026	18483	8655
SCHE12	55499	55280	55503	55503	55503	55503	55503	36160	36730	34277	34277	34266	33480	34169	36160	33472	36895	33554	32261	33621	35185	33706	34168	36588	36514	36544	36477	33671	34177	34271	34520	34526	33648	34824	34473	32855	36538	34473	55495	55545	55545	55291	55537	55547	55478	55522	55546	36441	33645
SCHE13	55146	54926	55150	55150	55150	55150	55150	35543	36102	33825	33825	33812	33020	33570	35543	32933	36505	33106	31888	33171	34758	33245	33571	35985	35910	36069	35862	33226	33571	33849	34054	34069	33309	34293	34084	32487	36063	34084	55140	55193	55193	54938	55224	55194	55130	55167	55187	35876	33306
SCHE14	44492	44263	44496	44496	44496	44496	44496	14456	14324	17484	17484	17797	17545	17715	14456	17342	22189	17731	16929	17997	17789	18015	17714	13827	13792	13142	13808	17312	17731	17551	17190	17391	17979	18658	17993	16683	13142	17993	44492	44531	44531	44266	44490	44530	44443	44515	44531	13117	17979
SCHE15	53251	53058	53255	53255	53255	53255	53255	32228	32833	30758	30758	30653	30096	30708	32228	29956	32954	30244	29206	30216	31315	30283	30707	32665	32620	32646	32611	30186	30721	30753	30832	30877	30565	31026	30930	29603	32640	30930	53251	53301	53301	53066	53337	53313	53203	53263	53295	32450	30565
SCHE16	55209	55002	55213	55213	55213	55213	55213	35796	36403	33941	33941	33896	33194	33745	35796	33060	36600	33310	31965	33304	34900	33316	33744	36287	36182	36303	36141	33388	33780	33966	34224	34233	33538	34399	34144	32588	36297	34144	55203	55247	55247	55012	55282	55251	55195	55232	55243	36160	33535
SCHE17	53609	53455	53613	53613	53613	53613	53613	33059	33528	31444	31444	31545	30866	31364	33059	30757	33843	31077	29572	30862	32378	31072	31363	33393	33299	33460	33349	30950	31359	31367	31668	31757	31081	31720	31827	30205	33456	31827	53607	53659	53659	53464	53701	53666	53563	53618	53656	33220	31079
SCHE18	44912	44642	44916	44916	44916	44916	44916	10629	11280	18132	18132	18357	18246	18267	10629	18125	22431	18542	17729	18287	18460	18645	18268	10676	10536	10214	10749	18073	18310	18065	18011	18366	18283	19162	17512	16382	10214	17512	44914	44902	44902	44647	44871	44901	44845	44913	44902	9960	18282
SCHE19	54453	54181	54457	54457	54457	54457	54457	34944	35610	32815	32815	32815	31917	32634	34944	31811	35716	31976	30560	32143	33658	32174	32633	35493	35425	35487	35382	32033	32640	32803	32973	32961	32163	33425	33302	31491	35481	33302	54451	54466	54466	54192	54480	54466	54394	54469	54463	35392	32160
SCHE1	53298	53094	53302	53302	53302	53302	53302	32344	32886	30977	30977	30865	30220	30750	32344	30172	33227	30383	29229	30170	31625	30308	30749	32718	32660	32829	32705	30333	30819	30913	31028	31097	30517	31108	31103	29631	32823	31103	53296	53360	53360	53102	53380	53370	53246	53320	53354	32591	30517
SCHE20	55365	55088	55369	55369	55369	55369	55369	36015	36637	34134	34134	34086	33433	34056	36015	33431	36741	33472	32229	33554	35139	33624	34055	36497	36420	36550	36391	33566	34075	34175	34367	34382	33517	34702	34374	32758	36544	34374	55361	55379	55379	55098	55356	55383	55345	55386	55380	36358	33514
SCHE21	44871	44673	44875	44875	44875	44875	44875	10095	12211	18082	18082	18320	18144	18231	10095	18139	22163	18560	17668	18410	18353	18530	18232	11718	11467	11381	11780	18119	18324	18022	17773	18050	18575	19153	18148	16163	11381	18148	44875	44888	44888	44676	44863	44892	44811	44872	44887	11239	18574
SCHE22	55139	54919	55143	55143	55143	55143	55143	35530	36093	33814	33814	33803	33011	33561	35530	32924	36498	33097	31879	33162	34749	33236	33562	35976	35899	36059	35851	33219	33562	33840	34045	34060	33300	34286	34075	32476	36053	34075	55133	55186	55186	54931	55217	55187	55123	55160	55180	35865	33297
SCHE23	54464	54190	54468	54468	54468	54468	54468	34979	35635	32830	32830	32830	31932	32647	34979	31846	35725	31993	30577	32167	33670	32185	32646	35518	35449	35499	35402	32050	32661	32828	32996	32990	32185	33436	33329	31516	35493	33329	54462	54477	54477	54201	54490	54477	54404	54480	54474	35416	32182
SCHE24	55160	54955	55164	55164	55164	55164	55164	35747	36352	33884	33884	33866	33137	33697	35747	32980	36569	33263	31907	33282	34838	33286	33696	36236	36137	36253	36084	33332	33724	33903	34164	34171	33502	34342	34093	32554	36247	34093	55154	55200	55200	54965	55240	55204	55146	55177	55196	36112	33499
SCHE26	54462	54188	54466	54466	54466	54466	54466	34975	35635	32826	32826	32826	31928	32643	34975	31842	35721	31989	30573	32163	33664	32181	32642	35518	35449	35497	35402	32048	32657	32824	32990	32984	32181	33430	33325	31512	35491	33325	54460	54475	54475	54199	54488	54475	54402	54478	54472	35416	32178
SCHE27	33964	33826	33968	33968	33968	33968	33968	17422	17899	10007	10007	9786	6698	9295	17422	6650	19399	7262	3228	7780	12104	7559	9294	18030	18015	18385	17904	7313	9355	9884	10568	10380	8047	10876	11330	6757	18375	11330	33962	33965	33965	33829	33989	33966	33914	33968	33961	18219	8046
SCHE28	55174	54969	55178	55178	55178	55178	55178	35754	36362	33895	33895	33850	33144	33695	35754	33012	36562	33274	31916	33275	34864	33287	33694	36246	36141	36262	36100	33346	33730	33920	34183	34184	33505	34351	34095	32540	36256	34095	55168	55212	55212	54979	55249	55216	55164	55197	55208	36118	33502
SCHE29	38247	38104	38251	38251	38251	38251	38251	18072	18779	10144	10144	10183	9499	7770	18072	9506	20203	10134	8599	10239	12674	10024	7769	18773	18634	18856	18636	9757	7844	10086	11007	10822	10392	11445	9803	11409	18846	9803	38246	38273	38273	38108	38263	38269	38209	38249	38268	18920	10391
SCHE2	53397	53228	53401	53401	53401	53401	53401	32978	33434	31374	31374	31360	30687	31075	32978	30499	33594	30781	29581	30703	31989	30874	31074	33292	33207	33305	33174	30747	31095	31375	31472	31514	30895	31714	31474	30025	33299	31474	53397	53414	53414	53234	53433	53411	53390	53411	53410	33167	30892
SCHE30	54465	54191	54469	54469	54469	54469	54469	34978	35632	32826	32826	32828	31937	32648	34978	31847	35726	31998	30578	32168	33671	32186	32647	35517	35448	35502	35403	32053	32662	32826	32997	32991	32186	33435	33330	31519	35496	33330	54463	54478	54478	54202	54493	54478	54405	54481	54475	35415	32183
SCHE31	44325	44110	44329	44329	44329	44329	44329	14162	14027	17302	17302	17558	17230	17453	14162	17084	21898	17474	16635	17698	17487	17767	17452	13528	13455	13584	13576	16995	17459	17261	16913	17062	17693	18306	17781	16372	13584	17781	44325	44364	44364	44113	44332	44363	44290	44348	44366	13505	17693
SCHE32	55141	54923	55145	55145	55145	55145	55145	35540	36101	33822	33822	33809	33017	33565	35540	32928	36500	33103	31883	33166	34755	33240	33566	35984	35909	36068	35861	33221	33566	33846	34051	34064	33304	34290	34083	32480	36062	34083	55135	55190	55190	54935	55223	55191	55125	55162	55184	35875	33301
SCHE34	55168	54966	55172	55172	55172	55172	55172	35754	36353	33893	33893	33877	33156	33704	35754	33003	36562	33268	31918	33282	34841	33297	33703	36237	36144	36254	36088	33343	33735	33913	34179	34188	33503	34350	34097	32549	36248	34097	55162	55206	55206	54976	55241	55209	55147	55185	55202	36114	33500
SCHE35	44324	44109	44328	44328	44328	44328	44328	14161	14026	17301	17301	17557	17229	17452	14161	17083	21897	17473	16634	17697	17486	17766	17451	13527	13454	13583	13575	16994	17458	17260	16912	17061	17692	18305	17780	16371	13583	17780	44324	44363	44363	44112	44331	44362	44289	44347	44365	13504	17692
SCHE36	55159	54956	55163	55163	55163	55163	55163	35754	36351	33881	33881	33865	33144	33692	35754	32991	36556	33256	31906	33270	34829	33285	33691	36235	36144	36250	36088	33331	33723	33901	34167	34176	33491	34338	34085	32539	36244	34085	55153	55197	55197	54966	55231	55200	55140	55176	55193	36112	33488
SCHE37	53400	53198	53404	53404	53404	53404	53404	32733	33038	31353	31353	31331	30607	31002	32733	30555	33656	30767	29514	30758	32013	30883	31001	32875	32774	32713	32859	30729	31066	31247	31398	31467	30976	31587	31388	29938	32705	31388	53398	53430	53430	53206	53442	53433	53366	53407	53432	32944	30973
SCHE38	55242	54963	55246	55246	55246	55246	55246	36060	36612	34168	34168	34141	33383	33962	36060	33333	36811	33445	32124	33446	35043	33541	33961	36492	36409	36477	36349	33550	33998	34176	34372	34374	33495	34722	34322	32724	36471	34322	55238	55253	55253	54976	55252	55255	55215	55267	55248	36366	33492
SCHE39	44298	44075	44302	44302	44302	44302	44302	14176	14010	17291	17291	17531	17191	17435	14176	17096	21886	17468	16638	17691	17460	17742	17434	13511	13440	13591	13557	16986	17468	17236	16879	17053	17687	18328	17786	16338	13591	17786	44298	44330	44330	44078	44306	44329	44257	44321	44332	13489	17687
SCHE3	55358	55081	55362	55362	55362	55362	55362	36012	36636	34131	34131	34083	33430	34051	36012	33428	36738	33469	32224	33551	35136	33621	34050	36494	36417	36547	36388	33561	34070	34172	34364	34379	33512	34697	34369	32751	36541	34369	55354	55372	55372	55091	55349	55376	55338	55379	55373	36355	33509
SCHE40	54464	54194	54468	54468	54468	54468	54468	34981	35637	32832	32832	32832	31940	32651	34981	31850	35731	32001	30581	32171	33676	32189	32650	35520	35451	35507	35406	32056	32665	32832	33000	32992	32189	33440	33331	31522	35501	33331	54462	54477	54477	54205	54494	54477	54404	54480	54474	35418	32186
SCHE42	54471	54197	54475	54475	54475	54475	54475	34982	35636	32833	32833	32835	31941	32654	34982	31853	35731	32002	30584	32174	33675	32192	32653	35519	35450	35506	35403	32059	32668	32833	33003	32995	32192	33441	33334	31525	35500	33334	54469	54484	54484	54208	54497	54484	54411	54487	54481	35419	32189
SCHE43	52342	52153	52346	52346	52346	52346	52346	30980	31385	29594	29594	29559	28978	29590	30980	29005	31873	29229	28045	29455	30332	29055	29589	31223	31148	31296	31085	29085	29637	29737	29808	29776	29627	29847	30016	28570	31292	30016	52342	52389	52389	52159	52457	52387	52267	52346	52384	31261	29627
SCHE44	55575	55354	55579	55579	55579	55579	55579	36210	36782	34362	34362	34351	33595	34281	36210	33595	36960	33651	32380	33766	35251	33826	34280	36648	36561	36647	36533	33801	34289	34364	34602	34615	33747	34939	34589	32990	36641	34589	55571	55608	55608	55365	55569	55610	55545	55600	55607	36515	33744
SCHE45	34484	34352	34488	34488	34488	34488	34488	17980	18516	10512	10512	10399	7389	9892	17980	7271	20032	8043	3434	8549	12915	8350	9891	18639	18565	18767	18492	8073	9904	10479	11105	10928	8695	11325	11770	7391	18761	11770	34486	34477	34477	34355	34499	34478	34452	34495	34473	18663	8694
SCHE46	55140	54920	55144	55144	55144	55144	55144	35529	36092	33813	33813	33802	33012	33562	35529	32923	36499	33098	31880	33163	34750	33235	33563	35975	35898	36057	35850	33220	33563	33839	34046	34061	33301	34285	34076	32477	36051	34076	55134	55188	55188	54932	55218	55188	55124	55161	55182	35864	33298
SCHE47	44324	44109	44328	44328	44328	44328	44328	14161	14026	17301	17301	17557	17229	17452	14161	17083	21897	17473	16634	17697	17486	17766	17451	13527	13454	13583	13575	16994	17458	17260	16912	17061	17692	18305	17780	16371	13583	17780	44324	44363	44363	44112	44331	44362	44289	44347	44365	13504	17692
SCHE48	53402	53204	53406	53406	53406	53406	53406	32780	33299	31140	31140	31269	30483	31053	32780	30498	33450	30693	29475	30691	32024	30852	31052	33179	33047	33345	33095	30676	31064	31144	31329	31436	30810	31695	31511	29925	33341	31511	53402	53422	53422	53212	53474	53431	53327	53412	53421	32977	30808
SCHE49	53682	53524	53686	53686	53686	53686	53686	33145	33616	31524	31524	31627	30942	31442	33145	30829	33936	31155	29640	30936	32452	31144	31441	33481	33389	33546	33437	31024	31437	31447	31748	31835	31157	31798	31905	30277	33542	31905	53680	53732	53732	53533	53773	53739	53636	53691	53729	33306	31155
SCHE4	44333	44120	44337	44337	44337	44337	44337	14168	14031	17304	17304	17560	17236	17461	14168	17088	21900	17481	16643	17704	17491	17773	17460	13532	13459	13582	13580	17003	17465	17263	16921	17072	17696	18316	17787	16378	13582	17787	44333	44370	44370	44123	44342	44369	44296	44356	44372	13509	17696
SCHE50	53689	53533	53693	53693	53693	53693	53693	33146	33616	31525	31525	31628	30947	31443	33146	30834	33935	31157	29645	30942	32455	31150	31442	33481	33387	33546	33437	31027	31438	31448	31751	31836	31161	31799	31907	30280	33542	31907	53687	53739	53739	53542	53779	53746	53643	53698	53736	33306	31159
SCHE51	52911	52738	52915	52915	52915	52915	52915	32011	32475	30509	30509	30474	29789	30359	32011	29762	32435	29991	28799	30079	31265	29803	30358	32314	32262	32356	32174	29922	30408	30650	30680	30715	30376	30810	30882	29281	32348	30882	52911	52958	52958	52744	53015	52956	52838	52915	52951	32290	30376
SCHE52	54380	54122	54384	54384	54384	54384	54384	34918	35538	32716	32716	32685	31856	32530	34918	31782	35675	32002	30506	32089	33547	32048	32529	35421	35329	35441	35132	31981	32572	32737	32904	32883	32183	33348	33235	31412	35435	33235	54378	54414	54414	54133	54395	54414	54324	54396	54411	35325	32180
SCHE5	55575	55348	55579	55579	55579	55579	55579	36206	36795	34324	34324	34310	33534	34240	36206	33531	36937	33609	32353	33653	35229	33775	34239	36653	36567	36582	36537	33744	34264	34316	34581	34586	33791	34868	34516	32937	36576	34516	55571	55628	55628	55359	55615	55630	55554	55600	55629	36502	33788
SCHE69	52833	52647	52837	52837	52837	52837	52837	31962	32407	30362	30362	30327	29622	30223	31962	29623	32367	29822	28670	29920	31137	29663	30222	32246	32192	32300	32108	29795	30272	30505	30536	30579	30271	30671	30814	29207	32292	30814	52833	52880	52880	52653	52920	52878	52756	52837	52875	32231	30271
SCHE6	54458	54186	54462	54462	54462	54462	54462	34973	35625	32822	32822	32824	31930	32643	34973	31840	35723	31991	30571	32161	33666	32179	32642	35508	35439	35495	35394	32048	32657	32822	32992	32982	32179	33432	33323	31514	35489	33323	54456	54473	54473	54197	54486	54473	54398	54474	54470	35410	32176
SCHE70	55130	54910	55134	55134	55134	55134	55134	35523	36088	33807	33807	33796	33006	33550	35523	32916	36495	33094	31868	33155	34740	33229	33551	35971	35892	36051	35844	33208	33551	33833	34040	34057	33287	34273	34064	32465	36045	34064	55124	55177	55177	54922	55206	55178	55114	55151	55171	35858	33284
SCHE71	44025	43795	44029	44029	44029	44029	44029	14293	14110	17020	17020	17292	16743	17189	14293	16769	21832	17228	16170	17556	17317	17634	17188	13611	13458	13691	13688	16858	17240	16992	16728	16872	17467	18090	17401	15973	13691	17401	44025	44068	44068	43798	44021	44067	43991	44046	44070	13565	17467
SCHE72	38948	38836	38952	38952	38952	38952	38952	18564	18715	9379	9379	9777	9867	9154	18564	9697	20616	10541	9493	10831	13091	10711	9153	18752	18644	19054	18660	10148	9270	9308	11294	9286	10466	6437	10748	11966	19048	10748	38948	38965	38965	38842	38962	38960	38908	38958	38966	18994	10465
SCHE73	33932	33801	33936	33936	33936	33936	33936	17365	18073	9950	9950	9757	6886	9459	17365	6697	19367	7427	3432	7895	12431	7569	9458	18204	18126	18314	17989	7477	9498	10048	10770	10585	8095	11145	11274	6867	18304	11274	33930	33939	33939	33804	33968	33942	33901	33936	33935	18176	8094
SCHE74	44923	44650	44927	44927	44927	44927	44927	11293	11380	18098	18098	18302	18076	18172	11293	18062	22188	18499	17707	18402	18445	18513	18171	10832	10518	10358	10979	18133	18231	18063	18055	18282	18494	19360	18338	16505	10354	18338	44925	44926	44926	44651	44900	44925	44877	44929	44926	10289	18493
SCHE76	38659	38448	38663	38663	38663	38663	38663	17856	17980	11362	11362	11375	9461	10337	17856	7643	19943	9998	9325	8821	10919	8621	10336	18094	17976	18536	17962	10030	10398	11197	10835	11262	8515	11320	12219	11554	18532	12219	38659	38668	38668	38451	38657	38668	38605	38670	38668	18298	8514
SCHE77	38335	38144	38339	38339	38339	38339	38339	20685	21015	14897	14897	14820	12182	14287	20685	12009	22364	12663	9348	12893	16498	13062	14286	21144	21126	21387	21135	12862	14328	14735	15173	15111	12998	14982	15363	11640	21379	15363	38333	38360	38360	38151	38386	38361	38292	38335	38360	21237	12997
SCHE78	44934	44670	44938	44938	44938	44938	44938	11355	11364	18027	18027	18281	17899	18020	11355	17997	22125	18277	17522	18301	18378	18493	18019	10816	10597	10359	10898	17841	18039	17820	17868	18201	18443	19292	18268	16517	10355	18268	44936	44943	44943	44671	44910	44942	44879	44940	44943	10382	18442
SCHE7	55267	55038	55271	55271	55271	55271	55271	35728	36331	33970	33970	33951	33279	33849	35728	33200	36751	33358	32049	33299	34934	33407	33848	36212	36135	36110	36087	33423	33857	34000	34304	34214	33454	34545	34269	32666	36104	34269	55261	55322	55322	55050	55340	55325	55253	55286	55316	36179	33451
SCHE80	38355	38176	38359	38359	38359	38359	38359	20807	21277	14908	14908	14796	12273	14429	20807	12067	22431	12802	9311	12939	16735	13029	14428	21406	21352	21550	21355	12990	14450	14966	15294	15310	13013	15105	15585	11748	21542	15585	38353	38379	38379	38183	38401	38380	38318	38355	38379	21323	13012
SCHE82	4	7959	0	6	0	0	0	44489	44770	38645	38645	38534	36050	38105	44489	36054	46105	36543	33246	36798	40570	36654	38106	44941	44951	45049	44877	36570	38109	38582	39071	39097	37087	39534	39540	35405	45041	39540	20	3024	3024	7962	7529	3014	2230	268	3057	44998	37087
SCHE83	0	7957	4	4	4	4	4	44485	44766	38641	38641	38530	36046	38101	44485	36050	46101	36539	33242	36794	40566	36650	38102	44937	44947	45045	44873	36566	38105	38578	39067	39093	37083	39530	39536	35401	45037	39536	18	3022	3022	7960	7527	3012	2228	266	3055	44994	37083
SCHE84	4	7959	0	6	0	0	0	44489	44770	38645	38645	38534	36050	38105	44489	36054	46105	36543	33246	36798	40570	36654	38106	44941	44951	45049	44877	36570	38109	38582	39071	39097	37087	39534	39540	35405	45041	39540	20	3024	3024	7962	7529	3014	2230	268	3057	44998	37087
SCHE85	4	7959	0	6	0	0	0	44489	44770	38645	38645	38534	36050	38105	44489	36054	46105	36543	33246	36798	40570	36654	38106	44941	44951	45049	44877	36570	38109	38582	39071	39097	37087	39534	39540	35405	45041	39540	20	3024	3024	7962	7529	3014	2230	268	3057	44998	37087
SCHE87	4	7959	0	6	0	0	0	44489	44770	38645	38645	38534	36050	38105	44489	36054	46105	36543	33246	36798	40570	36654	38106	44941	44951	45049	44877	36570	38109	38582	39071	39097	37087	39534	39540	35405	45041	39540	20	3024	3024	7962	7529	3014	2230	268	3057	44998	37087
SCHE88	4	7959	0	6	0	0	0	44489	44770	38645	38645	38534	36050	38105	44489	36054	46105	36543	33246	36798	40570	36654	38106	44941	44951	45049	44877	36570	38109	38582	39071	39097	37087	39534	39540	35405	45041	39540	20	3024	3024	7962	7529	3014	2230	268	3057	44998	37087
SCHE89	7957	0	7959	7959	7959	7959	7959	44266	44523	38541	38541	38407	35879	37976	44266	35863	45911	36372	33115	36633	40376	36481	37977	44677	44700	44819	44621	36439	37978	38467	38915	38984	36935	39380	39413	35276	44811	39413	7955	8093	8093	47	8742	8092	8190	8149	8122	44717	36935
SCHE8	54949	54746	54953	54953	54953	54953	54953	35527	36132	33584	33584	33568	32836	33372	35527	32654	36325	32948	31594	32877	34454	32948	33371	36018	35929	36024	35869	33027	33403	33604	33847	33870	33130	34030	33858	32284	36018	33858	54943	54985	54985	54756	55014	54988	54918	54956	54981	35885	33127
YNAE12	45020	44775	45024	45024	45024	45024	45024	10713	11570	18344	18344	18453	18392	18573	10713	18358	22532	18835	18006	18738	18633	18819	18574	10999	10925	4076	10969	18501	18623	18274	18197	18472	18780	19525	17727	16641	4076	17727	45022	45022	45022	44780	45029	45019	44977	45021	45022	10817	18780
YNAE14	40415	40253	40419	40419	40419	40419	40419	18340	18667	12295	12295	12341	11521	11378	18340	10989	19485	11791	11358	11524	8985	11674	11377	18549	18430	18843	18570	11266	11470	12139	11188	11460	12086	12877	13175	13311	18833	13175	40415	40411	40411	40257	40455	40412	40361	40424	40411	18751	12085
YNAE23	40221	40014	40225	40225	40225	40225	40225	18113	18605	12710	12710	12805	12359	11660	18113	11856	19864	12517	11677	12495	11275	12607	11659	18327	18223	18618	18203	12261	11689	12578	11714	12375	12661	13030	13706	13232	18608	13706	40219	40218	40218	40017	40226	40220	40162	40226	40219	18629	12660
YNAE26	36573	36390	36577	36577	36577	36577	36577	18176	18455	8823	8823	8727	4632	9234	18176	6868	19956	4646	6497	7754	12064	7746	9233	18572	18487	18815	18427	6042	9353	8717	10166	10190	8122	10622	11313	9654	18805	11313	36571	36559	36559	36394	36558	36559	36508	36573	36561	18649	8121
YNAE27	33653	33521	33657	33657	33657	33657	33657	17511	17923	9543	9543	9306	5978	8946	17511	6124	19581	6544	1787	7461	12117	7163	8945	18053	17959	18413	17929	6786	9000	9542	9982	9819	7768	10523	11106	6366	18403	11106	33651	33660	33660	33524	33666	33663	33594	33655	33656	18197	7767
YNAE28	45046	44802	45050	45050	45050	45050	45050	10613	11410	18427	18427	18569	18484	18615	10613	18350	22377	18928	17996	18735	18720	18834	18616	10839	10776	2580	10779	18402	18617	18417	18322	18518	18926	19550	18344	16642	2580	18344	45048	45062	45062	44807	45050	45059	45016	45057	45062	10825	18926
YNAE2	39254	39123	39258	39258	39258	39258	39258	18133	17989	9909	9909	10009	10006	9721	18133	10056	20288	10819	9946	11139	13131	10969	9720	18028	17830	18000	18004	10652	9834	9719	11489	10344	10714	6572	11146	12160	17994	11146	39254	39265	39265	39129	39249	39264	39223	39267	39266	18155	10713
YNAE30	44847	44572	44851	44851	44851	44851	44851	11414	11406	17844	17844	18102	17978	18020	11414	17879	22008	18373	17496	18341	18346	18324	18019	10858	10613	10424	10900	17955	18015	17917	17977	18183	18412	19195	18217	16420	10420	18217	44849	44857	44857	44573	44829	44856	44788	44853	44857	10432	18411
YNAE33	40221	40014	40225	40225	40225	40225	40225	18113	18605	12710	12710	12805	12359	11660	18113	11856	19864	12517	11677	12495	11275	12607	11659	18327	18223	18618	18203	12261	11689	12578	11714	12375	12661	13030	13706	13232	18608	13706	40219	40218	40218	40017	40226	40220	40162	40226	40219	18629	12660
YNAE34	45044	44800	45048	45048	45048	45048	45048	10611	11408	18425	18425	18567	18482	18613	10611	18348	22375	18926	17994	18733	18718	18832	18614	10837	10774	2578	10777	18400	18615	18415	18320	18516	18924	19548	18342	16640	2578	18342	45046	45060	45060	44805	45048	45057	45014	45055	45060	10823	18924
YNAE36	40223	40016	40227	40227	40227	40227	40227	18115	18607	12712	12712	12807	12361	11662	18115	11858	19866	12519	11679	12497	11277	12609	11661	18329	18225	18620	18205	12263	11691	12580	11716	12377	12663	13032	13708	13234	18610	13708	40221	40220	40220	40019	40228	40222	40164	40228	40221	18631	12662
YNAE3	39789	39663	39793	39793	39793	39793	39793	18530	18858	10677	10677	10779	10684	9970	18530	10667	20594	10511	10768	11393	12704	11137	9969	18775	18649	19182	18638	10391	10105	10463	11915	12032	11386	11741	7203	12814	19176	7203	39787	39808	39808	39669	39836	39809	39723	39797	39811	18966	11386
YNAE43	45006	44779	45010	45010	45010	45010	45010	10175	10889	18395	18395	18614	18414	18422	10175	18431	22486	18800	17916	18754	18825	18904	18423	10293	10128	1141	10342	18292	18522	18350	18136	18426	18922	19549	18169	16385	1141	18169	45008	45022	45022	44784	44998	45025	44961	45017	45022	10375	18921
YNAE44	45000	44773	45004	45004	45004	45004	45004	10171	10881	18387	18387	18606	18406	18414	10171	18423	22480	18792	17908	18752	18821	18896	18415	10285	10120	1137	10334	18284	18514	18342	18132	18418	18918	19541	18161	16377	1137	18161	45002	45016	45016	44778	44992	45019	44955	45011	45016	10367	18917
YNAE45	0	7957	4	4	4	4	4	44485	44766	38641	38641	38530	36046	38101	44485	36050	46101	36539	33242	36794	40566	36650	38102	44937	44947	45045	44873	36566	38105	38578	39067	39093	37083	39530	39536	35401	45037	39536	18	3022	3022	7960	7527	3012	2228	266	3055	44994	37083
YNAE4	53381	53206	53385	53385	53385	53385	53385	32356	32871	31091	31091	30995	30310	30945	32356	30376	33014	30599	29359	30478	31684	30483	30944	32700	32619	32788	32624	30576	30979	31155	31142	31174	30745	31365	31313	29751	32778	31313	53383	53411	53411	53214	53447	53417	53351	53399	53410	32675	30745
YNAE6	52563	52381	52567	52567	52567	52567	52567	31705	32106	30119	30119	30024	29333	29993	31705	29446	32392	29543	28439	29632	30957	29496	29992	31932	31869	32105	31882	29563	30019	30156	30250	30307	29169	30432	30558	29054	32095	30558	52563	52608	52608	52387	52676	52612	52523	52590	52606	32001	29169
YNHE103	54855	54603	54859	54859	54859	54859	54859	35542	36018	33420	33420	33360	32655	33330	35542	32638	36229	33043	31339	32879	34537	32796	33329	35880	35796	36053	35784	32948	33352	33450	33691	33717	32893	33965	33704	31951	36047	33704	54851	54860	54860	54613	54863	54866	54839	54876	54859	35908	32890
YNHE106	55141	54923	55145	55145	55145	55145	55145	35530	36097	33814	33814	33803	33015	33563	35530	32924	36503	33101	31881	33162	34751	33238	33564	35980	35903	36058	35855	33221	33563	33840	34049	34062	33300	34290	34079	32478	36052	34079	55135	55190	55190	54935	55219	55191	55125	55162	55184	35867	33297
YNHE10	44629	44425	44633	44633	44633	44633	44633	11056	12526	18002	18002	18320	17662	18029	11056	17766	22114	18127	17324	18226	18075	18293	18030	11958	11586	11767	12017	17759	18058	17964	17833	17925	18389	19038	18008	16049	11761	18008	44631	44646	44646	44430	44638	44645	44580	44630	44647	12030	18386
YNHE115	53257	53090	53261	53261	53261	53261	53261	32602	32973	30950	30950	30969	30156	30554	32602	30029	33374	30354	29028	30247	31694	30388	30553	32835	32732	32934	32756	30351	30586	30971	31040	31165	30579	31185	31309	29676	32928	31309	53257	53250	53250	53096	53255	53247	53223	53261	53244	32731	30576
YNHE126	55263	55066	55267	55267	55267	55267	55267	35941	36594	34104	34104	34006	33402	34043	35941	33335	36770	33476	32179	33520	35055	33495	34042	36443	36359	36434	36312	33588	34057	34156	34343	34367	33537	34733	34362	32741	36428	34362	55259	55295	55295	55077	55303	55291	55230	55281	55292	36300	33534
YNHE12	44760	44530	44764	44764	44764	44764	44764	10650	10881	17992	17992	18229	17995	18115	10650	18059	22167	18426	17588	18349	18206	18520	18116	10349	10016	10037	10546	17928	18186	17927	17834	18167	18466	19119	18064	16200	10027	18064	44762	44750	44750	44533	44733	44751	44706	44769	44752	9868	18466
YNHE144	36652	36457	36656	36656	36656	36656	36656	15917	15867	12528	12528	12447	10038	12076	15917	10050	20461	10621	6927	10868	13967	10937	12075	15992	15999	16523	16075	10435	12126	12475	12538	12746	10898	13044	12261	9062	16515	12261	36650	36667	36667	36462	36664	36670	36619	36663	36667	16264	10897
YNHE146	53352	53179	53356	53356	53356	53356	53356	32704	33098	31092	31092	31078	30301	30711	32704	30168	33505	30420	29158	30249	31821	30555	30710	32958	32857	33017	32838	30513	30749	31093	31153	31266	30546	31328	31399	29811	33011	31399	53352	53359	53359	53185	53376	53356	53338	53364	53355	32851	30543
YNHE148	46319	46074	46323	46323	46323	46323	46323	17531	18009	19984	19984	20094	19622	20254	17531	19604	23614	19975	19168	19964	20201	19986	20253	17595	17414	17569	17679	19737	20300	19941	19797	20121	20155	21052	20183	18998	17565	20183	46319	46352	46352	46075	46231	46341	46242	46331	46347	17300	20154
YNHE149	46324	46079	46328	46328	46328	46328	46328	17534	18012	19989	19989	20099	19627	20259	17534	19609	23617	19980	19173	19969	20206	19991	20258	17598	17417	17572	17682	19742	20305	19946	19802	20126	20160	21057	20186	19003	17568	20186	46324	46357	46357	46080	46236	46346	46247	46336	46352	17303	20159
YNHE14	44846	44603	44850	44850	44850	44850	44850	9816	12347	18333	18333	18528	18052	18226	9816	18171	22293	18438	17710	18473	18351	18540	18227	11815	11597	11448	11855	18107	18291	18268	17840	18171	18503	19172	18132	16227	11438	18132	44850	44840	44840	44604	44820	44839	44787	44846	44839	11007	18502
YNHE150	46322	46077	46326	46326	46326	46326	46326	17532	18010	19987	19987	20097	19625	20257	17532	19607	23615	19978	19171	19967	20204	19989	20256	17596	17415	17570	17680	19740	20303	19944	19800	20124	20158	21055	20184	19001	17566	20184	46322	46355	46355	46078	46234	46344	46245	46334	46350	17301	20157
YNHE24	55272	55071	55276	55276	55276	55276	55276	35957	36602	34156	34156	34128	33420	34070	35957	33382	36792	33484	32197	33482	35079	33609	34069	36454	36378	36441	36336	33631	34086	34185	34375	34381	33490	34737	34374	32733	36435	34374	55270	55308	55308	55082	55351	55304	55228	55288	55305	36345	33487
YNHE27	44987	44721	44991	44991	44991	44991	44991	11029	11416	18112	18112	18384	18296	18313	11029	18172	22548	18646	17822	18527	18468	18746	18314	10811	10578	10183	10849	18148	18381	18086	18032	18351	18550	19256	17595	16485	10173	17595	44989	44976	44976	44726	44950	44977	44918	44988	44976	10238	18549
YNHE2	55153	54933	55157	55157	55157	55157	55157	35540	36103	33826	33826	33815	33025	33575	35540	32936	36510	33111	31893	33174	34761	33248	33576	35986	35909	36068	35861	33233	33576	33852	34061	34074	33312	34298	34089	32490	36062	34089	55147	55200	55200	54945	55229	55201	55137	55174	55194	35875	33309
YNHE32	36759	36609	36763	36763	36763	36763	36763	18293	18439	10292	10292	9786	7210	9686	18293	4351	19780	7559	6414	3709	12239	4800	9685	18559	18494	18867	18569	7543	9737	10352	10572	10336	4743	11133	11483	9719	18857	11483	36757	36765	36765	36613	36746	36765	36712	36772	36763	18604	4740
YNHE36	55137	54917	55141	55141	55141	55141	55141	35528	36089	33812	33812	33801	33011	33561	35528	32922	36496	33097	31877	33160	34747	33234	33562	35974	35897	36058	35849	33215	33562	33838	34045	34062	33294	34284	34075	32476	36052	34075	55131	55184	55184	54929	55213	55185	55121	55158	55178	35867	33291
YNHE37	44309	44086	44313	44313	44313	44313	44313	14178	14014	17296	17296	17536	17199	17438	14178	17103	21892	17476	16645	17698	17467	17749	17437	13517	13448	13594	13565	16993	17471	17241	16890	17056	17696	18329	17791	16343	13594	17791	44309	44341	44341	44089	44317	44340	44266	44332	44341	13495	17696
YNHE47	54460	54191	54464	54464	54464	54464	54464	34979	35633	32830	32830	32832	31936	32649	34979	31848	35731	31997	30579	32169	33670	32187	32648	35516	35447	35503	35400	32054	32663	32830	32998	32990	32187	33436	33329	31520	35497	33329	54458	54473	54473	54202	54490	54473	54400	54476	54470	35416	32184
YNHE53	54452	54180	54456	54456	54456	54456	54456	34943	35609	32814	32814	32814	31916	32633	34943	31810	35715	31975	30559	32142	33659	32173	32632	35492	35424	35486	35381	32032	32639	32802	32972	32960	32162	33424	33301	31490	35480	33301	54450	54465	54465	54191	54479	54465	54393	54468	54462	35391	32159
YNHE5	53406	53237	53410	53410	53410	53410	53410	32991	33447	31385	31385	31371	30698	31086	32991	30510	33609	30790	29592	30714	31998	30885	31085	33305	33220	33318	33185	30758	31106	31386	31483	31525	30906	31727	31487	30036	33312	31487	53406	53423	53423	53243	53442	53420	53399	53420	53419	33178	30903
YNHE69	54472	54200	54476	54476	54476	54476	54476	34983	35637	32832	32832	32834	31938	32647	34983	31848	35731	32001	30577	32171	33674	32187	32646	35520	35451	35507	35404	32056	32661	32832	33000	32994	32185	33440	33333	31520	35501	33333	54470	54487	54487	54211	54500	54487	54412	54488	54484	35422	32182
YNHE75	55141	54921	55145	55145	55145	55145	55145	35528	36095	33810	33810	33799	33011	33557	35528	32920	36498	33095	31877	33158	34749	33230	33558	35978	35901	36052	35853	33215	33558	33836	34045	34060	33296	34282	34073	32478	36046	34073	55135	55190	55190	54933	55217	55191	55125	55162	55184	35863	33293
YNHE7	55116	54913	55120	55120	55120	55120	55120	35699	36328	33842	33842	33826	33104	33637	35699	32920	36508	33218	31831	33251	34806	33214	33636	36208	36115	36196	36060	33255	33668	33862	34139	34127	33458	34290	34044	32474	36190	34044	55110	55141	55141	54923	55161	55143	55091	55127	55137	36078	33455
YNHE82	44871	44636	44875	44875	44875	44875	44875	10321	10960	18316	18316	18547	18380	18416	10321	18332	22375	18775	17877	18747	18710	18850	18417	10364	10331	922	10309	18244	18438	18238	18055	18333	18911	19420	18115	16425	922	18115	44873	44879	44879	44641	44870	44882	44834	44882	44879	10570	18910
YNHE84	40734	40521	40738	40738	40738	40738	40738	18187	18619	12718	12718	12702	12313	12139	18187	11721	20098	12626	11969	12341	13406	12292	12138	18540	18472	18768	18291	12862	12184	12915	13043	13063	11902	13455	13214	13885	18764	13214	40732	40730	40730	40522	40728	40739	40663	40743	40732	18566	11901
YNHE88	55152	54934	55156	55156	55156	55156	55156	35545	36108	33827	33827	33816	33026	33576	35545	32935	36507	33114	31892	33173	34764	33249	33577	35991	35914	36073	35866	33232	33577	33853	34060	34072	33311	34300	34090	32489	36067	34090	55146	55201	55201	54946	55232	55202	55136	55173	55195	35880	33308
YNHE8	53445	53193	53449	53449	53449	53449	53449	33013	33448	31356	31356	31328	30627	31121	33013	30626	33635	30808	29511	30738	32197	30812	31120	33307	33251	33361	33200	30757	31142	31405	31497	31573	30924	31587	31777	30092	33355	31777	53445	53437	53437	53197	53434	53436	53400	53450	53435	33281	30921
YNHE91	54466	54194	54470	54470	54470	54470	54470	34981	35633	32826	32826	32828	31936	32647	34981	31846	35729	31997	30577	32167	33670	32185	32646	35516	35447	35505	35400	32052	32661	32826	32998	32988	32185	33436	33329	31520	35499	33329	54464	54481	54481	54205	54494	54481	54406	54482	54478	35418	32182
YNHE95	44870	44635	44874	44874	44874	44874	44874	10322	10959	18315	18315	18546	18379	18415	10322	18331	22374	18774	17876	18746	18709	18849	18416	10363	10330	923	10308	18243	18437	18237	18054	18332	18910	19419	18114	16426	923	18114	44872	44878	44878	44640	44869	44881	44833	44881	44878	10571	18909
YNHE9	44869	44584	44873	44873	44873	44873	44873	11133	11001	18218	18218	18426	18014	18328	11133	18162	22079	18440	17630	18476	18530	18629	18329	10470	10357	10503	10613	17996	18403	18157	17970	18277	18536	19191	18075	16550	10503	18075	44869	44868	44868	44585	44830	44871	44802	44873	44868	1049	18535
min: 0 max: 55630
[truncated: 145 more columns]
