# Supplementary material for: Comparative Analysis of Phylogenetic Relationships and Virulence Factor Characteristics between Extended-Spectrum β-Lactamase-Producing Escherichia coli Isolates Derived from Clinical Sites and Chicken Farms
Source: Microbiol Spectr. 2022 Nov 14;10(6):e02557-22. doi: 10.1128/spectrum.02557-22 (PMC9769871; doi:10.1128/spectrum.02557-22)
Supplement: Supplemental file 3 — Table S3. Download spectrum.02557-22-s0003.xlsx, XLSX file, 0.02 MB [file spectrum.02557-22-s0003.xlsx]

## Sheet: Sheet1
Sequence types of the 194 ESBL-E. coli isolates
strain	ST	adk	fumC	gyrB	icd	mdh	purA	recA
YNAE3	12763*	10	920	4	10	12	8	6
YNHE103	12762*	37	38	1230	37	17	11	26
YNAE12	12761*	6	1950	4	16	24	8	6
SCHE52	12760*	20	1949	56	106	7	50	46
SCHE49	12759*	14	14	10	200	1213	7	10
SCHE48	12758*	1427	45	41	43	5	32	22
SCAE78	11629	271	26	39	25	5	31	897
SCAE107	10777	112	1189	5	12	8	8	86
SCAE124	10776	9	6	997	131	9	8	7
SCAE120	10775	6	4	1	1	8	8	2
SCAE117	10775	6	4	1	1	8	8	2
SCAE137	9461	10	27	5	1096	12	8	2
SCAE135	9461	10	27	5	1096	12	8	2
YNAE4	9022	35	26	250	25	5	5	19
SCAE95	8128	6	41	32	90	11	8	44
YNHE10	7644	80	29	33	16	167	8	141
SCAE1	6635	602	11	4	10	7	8	2
YNAE2	5764	6	7	5	443	8	18	2
SCHE44	5452	13	52	49	119	16	10	25
SCAE145	4663	6	556	5	18	11	8	6
SCAE163	4634	132	393	134	490	110	66	103
SCAE160	4634	132	393	134	490	110	66	103
SCAE164	4606	132	393	403	144	110	66	103
SCAE161	4606	132	393	403	144	110	66	103
SCAE157	4606	132	393	403	144	110	66	103
SCAE165	4488	378	393	134	467	110	66	103
SCAE162	4488	378	393	134	467	110	66	103
SCAE158	4488	378	393	134	467	110	66	103
SCAE156	4488	378	393	134	467	110	66	103
YNAE45	4479	6	7	23	1	8	8	2
SCAE159	3762	132	394	134	144	110	66	102
SCAE94	2698	6	6	5	9	7	249	6
SCAE41	2698	6	6	5	9	7	249	6
SCAE99	2582	6	65	5	1	11	13	6
YNHE12	2521	6	19	3	135	11	8	6
SCAE7	2309	271	26	39	25	5	31	19
SCAE4	2309	271	26	39	25	5	31	19
SCAE20	2309	271	26	39	25	5	31	19
SCAE103	1684	10	11	5	10	7	8	2
SCAE129	1638	10	11	4	12	8	45	2
SCAE127	1638	10	11	4	12	8	45	2
SCAE126	1638	10	11	4	12	8	45	2
SCHE21	1196	6	6	33	26	11	8	2
YNHE91	1193	14	14	10	200	17	7	10
YNHE69	1193	14	14	10	200	17	7	10
YNHE53	1193	14	14	10	200	17	7	10
YNHE47	1193	14	14	10	200	17	7	10
SCHE6	1193	14	14	10	200	17	7	10
SCHE42	1193	14	14	10	200	17	7	10
SCHE40	1193	14	14	10	200	17	7	10
SCHE30	1193	14	14	10	200	17	7	10
SCHE26	1193	14	14	10	200	17	7	10
SCHE23	1193	14	14	10	200	17	7	10
SCHE19	1193	14	14	10	200	17	7	10
SCHE50	1163	20	45	56	106	7	50	46
SCHE17	1163	20	45	56	106	7	50	46
SCAE144	1114	10	27	5	10	12	1	2
SCAE81	1011	6	4	159	44	112	1	17
SCAE101	1011	6	4	159	44	112	1	17
SCAE106	877	9	175	33	131	24	8	7
SCHE11	744	10	11	135	8	8	8	2
SCHE38	681	38	39	30	13	17	25	28
YNHE5	648	92	4	87	96	70	58	2
YNHE146	648	92	4	87	96	70	58	2
YNHE115	648	92	4	87	96	70	58	2
SCHE73	648	92	4	87	96	70	58	2
SCHE2	648	92	4	87	96	70	58	2
SCAE125	641	9	6	33	131	24	8	7
SCAE122	641	9	6	33	131	24	8	7
SCHE89	617	10	11	4	8	8	13	73
SCHE74	602	6	19	33	26	11	8	6
SCAE132	542	112	11	5	12	8	8	86
SCAE11	533	6	4	5	18	11	8	14
SCAE10	533	6	4	5	18	11	8	14
SCAE119	515	57	11	1	109	7	8	2
SCAE116	515	57	11	1	109	7	8	2
YNHE8	457	101	88	97	108	26	79	2
SCAE104	453	99	6	33	33	24	8	7
YNHE32	450	6	11	95	104	8	7	2
YNHE37	410	6	4	12	1	20	18	7
SCHE78	410	6	4	12	1	20	18	7
SCHE76	410	6	4	12	1	20	18	7
SCHE47	410	6	4	12	1	20	18	7
SCHE4	410	6	4	12	1	20	18	7
SCHE39	410	6	4	12	1	20	18	7
SCHE35	410	6	4	12	1	20	18	7
SCHE31	410	6	4	12	1	20	18	7
SCHE14	410	6	4	12	1	20	18	7
SCHE77	405	35	37	29	25	4	5	73
SCHE51	405	35	37	29	25	4	5	73
SCHE43	405	35	37	29	25	4	5	73
YNAE36	398	64	7	1	1	8	8	6
YNAE33	398	64	7	1	1	8	8	6
YNAE23	398	64	7	1	1	8	8	6
YNAE6	362	62	100	17	31	5	5	4
SCHE83	361	10	99	5	91	8	7	2
YNHE27	359	43	41	15	90	11	8	6
SCHE37	354	85	88	78	29	59	58	62
SCHE15	349	34	36	39	87	67	16	4
SCHE1	349	34	36	39	87	67	16	4
SCHE29	226	10	27	5	8	8	7	2
SCAE96	226	10	27	5	8	8	7	2
YNHE14	224	6	4	33	16	11	8	6
SCAE45	212	6	29	4	18	11	8	6
SCAE102	206	6	7	5	1	8	18	2
YNAE14	202	64	11	5	8	8	8	2
SCHE88	167	10	11	4	8	8	13	2
SCHE87	167	10	11	4	8	8	13	2
SCHE84	167	10	11	4	8	8	13	2
SCHE80	167	10	11	4	8	8	13	2
SCHE72	167	10	11	4	8	8	13	2
SCHE27	167	10	11	4	8	8	13	2
SCAE142	167	10	11	4	8	8	13	2
SCAE136	165	10	27	5	10	12	8	2
YNHE9	162	9	65	5	1	9	13	6
SCAE97	162	9	65	5	1	9	13	6
SCAE17	162	9	65	5	1	9	13	6
YNAE30	156	6	29	32	16	11	8	44
SCHE85	156	6	29	32	16	11	8	44
SCHE82	156	6	29	32	16	11	8	44
SCAE130	156	6	29	32	16	11	8	44
YNHE95	155	6	4	14	16	24	8	14
YNHE82	155	6	4	14	16	24	8	14
YNAE44	155	6	4	14	16	24	8	14
YNAE43	155	6	4	14	16	24	8	14
SCHE71	155	6	4	14	16	24	8	14
SCAE9	155	6	4	14	16	24	8	14
SCAE84	155	6	4	14	16	24	8	14
SCAE74	155	6	4	14	16	24	8	14
SCAE71	155	6	4	14	16	24	8	14
SCAE69	155	6	4	14	16	24	8	14
SCAE68	155	6	4	14	16	24	8	14
SCAE67	155	6	4	14	16	24	8	14
SCAE66	155	6	4	14	16	24	8	14
SCAE65	155	6	4	14	16	24	8	14
SCAE59	155	6	4	14	16	24	8	14
SCAE58	155	6	4	14	16	24	8	14
SCAE57	155	6	4	14	16	24	8	14
SCAE56	155	6	4	14	16	24	8	14
SCAE36	155	6	4	14	16	24	8	14
SCAE34	155	6	4	14	16	24	8	14
SCAE29	155	6	4	14	16	24	8	14
SCAE26	155	6	4	14	16	24	8	14
SCAE24	155	6	4	14	16	24	8	14
SCAE14	155	6	4	14	16	24	8	14
SCAE12	155	6	4	14	16	24	8	14
YNHE150	152	11	63	7	1	14	7	7
YNHE149	152	11	63	7	1	14	7	7
YNHE148	152	11	63	7	1	14	7	7
YNHE88	131	53	40	47	13	36	28	29
YNHE75	131	53	40	47	13	36	28	29
YNHE7	131	53	40	47	13	36	28	29
YNHE36	131	53	40	47	13	36	28	29
YNHE2	131	53	40	47	13	36	28	29
YNHE106	131	53	40	47	13	36	28	29
SCHE8	131	53	40	47	13	36	28	29
SCHE7	131	53	40	47	13	36	28	29
SCHE46	131	53	40	47	13	36	28	29
SCHE36	131	53	40	47	13	36	28	29
SCHE34	131	53	40	47	13	36	28	29
SCHE32	131	53	40	47	13	36	28	29
SCHE28	131	53	40	47	13	36	28	29
SCHE24	131	53	40	47	13	36	28	29
SCHE22	131	53	40	47	13	36	28	29
SCHE16	131	53	40	47	13	36	28	29
SCHE13	131	53	40	47	13	36	28	29
SCHE69	117	20	45	41	43	5	32	2
SCHE18	101	43	41	15	18	11	7	6
SCHE3	95	37	38	19	37	17	11	26
SCHE20	95	37	38	19	37	17	11	26
SCHE10	95	37	38	19	37	17	11	26
YNHE84	93	6	11	4	10	7	8	6
YNHE24	73	36	24	9	13	17	11	25
YNHE126	73	36	24	9	13	17	11	25
SCHE70	69	21	35	27	6	5	5	4
YNAE34	58	6	4	4	16	24	8	14
YNAE28	58	6	4	4	16	24	8	14
SCAE98	57	6	31	5	28	1	1	2
SCAE18	48	6	11	4	8	8	8	2
SCAE131	48	6	11	4	8	8	8	2
SCAE13	48	6	11	4	8	8	8	2
SCAE128	48	6	11	4	8	8	8	2
SCAE121	48	6	11	4	8	8	8	2
SCAE118	48	6	11	4	8	8	8	2
SCAE115	48	6	11	4	8	8	8	2
SCAE105	48	6	11	4	8	8	8	2
YNHE144	44	10	11	4	8	8	8	7
SCHE5	12	13	13	9	13	16	10	9
SCHE12	12	13	13	9	13	16	10	9
YNAE27	10	10	11	4	8	8	8	2
YNAE26	10	10	11	4	8	8	8	2
SCHE45	10	10	11	4	8	8	8	2
SCAE123	10	10	11	4	8	8	8	2
SCAE114	10	10	11	4	8	8	8	2
* new st types found in this study
