# Supplementary material for: Comparative Analysis of Phylogenetic Relationships and Virulence Factor Characteristics between Extended-Spectrum β-Lactamase-Producing Escherichia coli Isolates Derived from Clinical Sites and Chicken Farms
Source: Microbiol Spectr. 2022 Nov 14;10(6):e02557-22. doi: 10.1128/spectrum.02557-22 (PMC9769871; doi:10.1128/spectrum.02557-22)
Supplement: Supplemental file 4 — Table S4. Download spectrum.02557-22-s0004.xls, XLS file, 0.03 MB [file spectrum.02557-22-s0004.xls]

## Sheet: new st
Uberstrain	Name	Data Source(Accession No.;Sequencing Platform;Sequencing Library;Insert Size;Experiment;Status)	Collection Year	Lab Contact	Date Entered	Release Date	Barcode	Status	Coverage	N50	Length	Species	Contig Number(>=200 bp)	Low Quality Bases	Version	Assembly barcode
ESC_YA0989AA	sche48	traces-0rFQnqb;ILLUMINA;Paired;;NA	2021	18487278781	2021-12-27	2021-12-27	ESC_YA0989AA	Assembled	542	197641	5084766	Escherichia coli / Shigella;89.8%	150	18372	4.1	ESC_BC6462AA_AS
ESC_YA0992AA	sche52	traces-0exXmjw;ILLUMINA;Paired;;NA	2021	18487278781	2021-12-27	2021-12-27	ESC_YA0992AA	Assembled	548	210541	5216488	Escherichia coli / Shigella;95.7%	144	35584	4.1	ESC_BC6465AA_AS
ESC_YA0993AA	sche49	traces-0elQCIt;ILLUMINA;Paired;;NA	2021	18487278781	2021-12-27	2021-12-27	ESC_YA0993AA	Assembled	766	141615	5019230	Escherichia coli / Shigella;97.27%	177	25979	4.1	ESC_BC6466AA_AS
ESC_YA1048AA	YNHE103	traces-0CubLVm;ILLUMINA;Paired;;NA	2021	18487278781	2021-12-28	2021-12-28	ESC_YA1048AA	Assembled	361	268097	5161101	Escherichia coli / Shigella;97.4%	132	18174	4.1	ESC_BC6511AA_AS
ESC_YA1049AA	YNAE12	traces-0NxvRID;ILLUMINA;Paired;;NA	2021	18487278781	2021-12-28	2021-12-28	ESC_YA1049AA	Assembled	472	135762	4957121	Escherichia coli / Shigella;97.7%	111	12558	4.1	ESC_BC6512AA_AS
ESC_YA1050AA	YNAE3	traces-0wnTgef;ILLUMINA;Paired;;NA	2021	18487278781	2021-12-28	2021-12-28	ESC_YA1050AA	Assembled	562	93339	4821428	Escherichia coli / Shigella;89.9%	149	55357	4.1	ESC_BC6513AA_AS
