# Supplementary material for: Comparative Analysis of Phylogenetic Relationships and Virulence Factor Characteristics between Extended-Spectrum β-Lactamase-Producing Escherichia coli Isolates Derived from Clinical Sites and Chicken Farms
Source: Microbiol Spectr. 2022 Nov 14;10(6):e02557-22. doi: 10.1128/spectrum.02557-22 (PMC9769871; doi:10.1128/spectrum.02557-22)
Supplement: Supplemental file 5 — Table S5. Download spectrum.02557-22-s0005.xlsx, XLSX file, 2.6 MB [file spectrum.02557-22-s0005.xlsx]

## Sheet: 194esbl
Sources ,Phyolgroup,Antimicrobial resistance phenotypes,Plasmid replicons and Antimicrobial resistance genes determined in the sequenced ESBL -E. coli isolates.
Isolate name	Resource	Source	Location	Phyolgroup	MLST	Antibiotic resistance phenotypes							Plasmid replicons							Antimicrobial resistance genes
						β-lactamase	aminoglycoside	quinolone	tetracycline	sulfonamide	fosfomycin	chloramphenicol	IncHI2	IncI1	IncI2	IncFII	IncFIB	IncFIC	IncB/O/K/Z	blaCTX-M-104	blaCTX-M-14	blaCTX-M-15	blaCTX-M-27	blaCTX-M-3	blaCTX-M-55	blaCTX-M-64	blaCTX-M-65	blaNDM-5	blaOXA-1	blaOXA-10	blaTEM-1B	aac(3)-IIa	aac(3)-IId	aac(6')-Ib-cr	aac(6')-Ib3	aadA1	aadA2	aph(3'')-Ib	aph(3')-Ia	aph(3')-IIa	aph(6)-Id	ARR-3	dfrA12	floR	fosA3	mdf(A)	mph(A)	qnrS1	sul1
YNAE3	this study	chicken	Yunnan	A	12763	+	+	+	+	+	-	+	+	+	-	+	-	+	-	-	-	-	-	-	-	-	+	-	-	+	-	-	-	-	-	-	+	+	+	-	+	+	-	+	-	+	-	+	-
YNHE103	this study	Hospital	Yunnan	D	12762	+	-	+	+	-	-	+	-	-	-	+	+	-	-	-	-	-	-	-	-	+	-	-	-	-	-	-	-	-	-	-	-	+	-	-	+	-	-	+	-	-	-	-	-
YNAE12	this study	chicken	Yunnan	A	12761	+	-	-	+	-	-	-	-	+	-	+	+	-	-	-	-	-	-	-	+	-	-	-	-	-	-	-	-	-	-	-	-	-	-	-	-	-	-	-	-	+	+	-	-
YNAE4	this study	chicken	Yunnan	D	9022	+	-	+	+	-	-	-	+	-	-	+	+	-	+	-	-	-	-	-	-	-	-	-	-	+	+	-	-	-	-	+	-	-	-	-	-	+	-	-	-	+	-	+	-
YNHE10	this study	Hospital	Yunnan	A	7644	+	+	+	+	+	-	+	+	-	-	+	-	-	-	-	-	-	-	-	-	-	-	-	-	-	-	-	-	-	-	-	-	-	-	-	-	-	-	+	-	+	-	+	-
YNAE2	this study	chicken	Yunnan	A	5764	+	+	-	+	+	+	+	+	-	+	-	+	-	+	-	+	-	-	-	-	-	-	-	-	-	-	-	+	-	-	-	-	-	-	+	-	-	-	+	+	+	+	-	+
YNAE45	Enterobase	chicken	Yunnan		4479								-	-	-	+	+	-	-	-	-	-	-	-	+	-	-	-	-	-	-	-	-	-	-	-	-	-	-	+	+	-	-	-	-	+	-	-	-
YNHE12	this study	Hospital	Yunnan	A	2521	+	+	-	+	+	-	-	-	-	-	+	+	-	-	-	-	+	-	-	-	-	-	-	-	-	-	-	-	-	-	-	-	-	-	-	-	-	-	-	-	+	-	+	-
YNHE91	this study	Hospital	Yunnan	B2	1193	+	+	+	+	+	-	-	-	-	-	+	+	-	-	-	-	-	-	-	+	-	-	-	-	-	+	-	+	-	-	-	-	+	-	-	+	-	-	-	-	-	+	-	+
YNHE69	this study	Hospital	Yunnan	B2	1193	+	+	+	+	+	-	-	-	-	-	+	+	+	-	-	-	-	+	-	-	-	-	-	-	-	-	-	-	-	-	-	-	+	-	-	+	-	-	-	-	-	+	-	+
YNHE53	this study	Hospital	Yunnan	B2	1193	+	+	+	+	+	-	-	+	-	-	+	-	-	+	-	-	-	+	-	-	-	-	-	-	-	-	-	-	-	-	-	-	+	-	-	+	-	-	-	-	-	+	-	+
YNHE47	this study	Hospital	Yunnan	B2	1193	+	+	+	+	+	-	-	-	-	-	+	+	+	-	-	-	-	+	-	-	-	-	-	-	-	-	-	-	-	-	-	-	+	-	-	+	-	-	-	-	-	+	-	+
YNHE5	this study	Hospital	Yunnan	A	648	+	+	-	+	+	-	-	+	-	-	+	+	-	-	-	+	-	-	-	-	-	-	-	-	-	-	-	-	-	-	-	-	-	-	-	-	-	-	-	-	+	-	-	+
YNHE146	this study	Hospital	Yunnan	D	648	+	+	+	+	+	-	-	+	-	+	+	+	-	-	-	-	-	-	-	+	-	-	-	-	-	-	+	-	-	-	-	-	-	-	-	-	-	-	-	-	+	-	-	-
YNHE115	this study	Hospital	Yunnan	D	648	+	-	+	+	-	-	-	-	-	+	+	+	-	-	-	-	+	-	-	-	-	-	-	+	-	+	+	-	+	-	-	-	-	-	-	-	-	-	-	-	+	+	-	+
YNHE8	this study	Hospital	Yunnan	D	457	+	-	-	+	+	-	-	-	-	+	+	+	+	-	-	-	-	-	-	+	-	-	-	-	-	-	-	-	-	-	-	-	-	-	-	-	-	-	-	-	+	-	-	-
YNHE32	this study	Hospital	Yunnan	A	450	+	+	+	+	+	-	-	-	-	-	+	+	+	-	-	-	-	+	-	-	-	-	-	-	-	-	-	-	-	-	-	-	+	-	-	+	-	-	-	-	+	+	-	+
YNHE37	this study	Hospital	Yunnan	A	410	+	-	-	+	-	-	-	-	-	-	+	+	+	-	-	-	-	-	-	-	-	-	-	+	-	+	-	-	+	-	-	-	-	-	-	-	+	-	-	-	+	-	-	+
YNAE36	this study	chicken	Yunnan	A	398	+	+	+	+	+	-	-	+	-	-	+	+	-	+	-	-	-	+	-	-	-	-	-	-	-	-	-	+	-	-	-	-	+	-	-	+	-	-	-	-	+	-	+	-
YNAE33	this study	chicken	Yunnan	A	398	+	+	+	+	+	-	-	+	-	-	+	+	-	+	-	-	-	+	-	-	-	-	-	-	-	+	-	+	-	-	-	-	+	-	-	+	-	-	-	-	+	-	+	-
YNAE23	this study	chicken	Yunnan	A	398	+	+	+	+	+	-	-	+	-	-	+	+	-	+	-	-	-	+	-	-	-	-	-	-	-	+	-	+	-	-	-	-	+	-	-	+	-	-	-	-	+	-	+	-
YNAE6	this study	chicken	Yunnan	A	362	+	+	-	+	+	-	-	-	-	-	+	+	+	+	-	-	-	-	-	+	-	-	-	+	-	-	-	-	+	-	-	-	+	+	-	+	+	-	-	-	+	-	-	+
YNHE27	this study	Hospital	Yunnan	A	359	+	-	+	+	+	-	-	+	-	-	+	+	-	-	-	-	-	-	-	+	-	-	-	-	-	-	-	-	-	-	-	-	-	-	-	-	-	-	-	-	+	-	-	-
YNHE14	this study	Hospital	Yunnan	A	224	+	+	+	+	+	-	+	+	+	-	+	-	-	-	+	-	-	-	-	+	-	-	-	-	-	+	-	-	-	-	-	+	+	-	+	+	-	+	+	-	+	+	-	+
YNAE14	this study	chicken	Yunnan	A	202	+	+	+	+	+	-	+	-	+	-	+	+	-	-	-	-	-	-	-	+	-	-	-	-	-	+	-	+	+	-	-	+	+	-	-	+	+	-	+	-	+	-	+	+
YNHE9	this study	Hospital	Yunnan	D	162	+	+	-	+	-	+	+	+	-	-	+	+	+	-	-	+	-	-	-	-	-	-	-	-	-	-	-	-	-	-	-	+	-	-	-	-	-	+	+	+	+	+	-	-
YNAE30	this study	chicken	Yunnan	A	156	+	+	+	+	+	+	-	+	-	-	+	+	-	+	-	-	-	-	-	+	-	-	-	-	-	-	-	+	+	+	-	-	+	+	-	+	-	-	-	+	+	+	+	+
YNHE95	this study	Hospital	Yunnan	A	155	+	-	-	+	-	+	-	-	+	-	-	+	-	-	-	-	-	-	-	+	-	+	-	-	-	-	-	-	-	-	-	-	+	-	-	+	-	-	-	+	+	+	-	-
YNHE82	this study	Hospital	Yunnan	A	155	+	+	+	+	+	+	-	+	-	-	+	+	-	-	-	-	-	-	-	+	-	+	-	-	-	-	-	-	-	-	-	-	+	-	-	+	-	-	-	+	+	+	-	-
YNAE44	this study	chicken	Yunnan	A	155	+	+	-	+	+	+	-	+	-	-	+	+	-	+	-	-	-	-	-	+	-	+	-	-	-	-	-	+	-	-	-	-	+	-	-	+	-	-	-	+	+	+	-	+
YNAE43	this study	chicken	Yunnan	A	155	+	+	-	+	+	+	-	+	+	-	+	+	-	-	-	-	-	-	-	+	-	+	-	-	-	-	-	+	-	-	-	-	+	-	-	+	-	-	-	+	+	+	-	+
YNHE150	Enterobase	Hospital	Yunnan		152	-							+	-	-	+	+	-	+	-	-	-	-	-	-	-	-	-	-	-	+	-	+	-	-	-	-	+	-	-	+	-	+	-	-	-	-	-	-
YNHE149	Enterobase	Hospital	Yunnan		152	-							+	+	-	+	+	-	-	-	-	-	-	-	-	-	-	-	-	-	+	-	+	-	-	+	-	+	-	-	+	-	+	-	-	-	-	-	-
YNHE148	Enterobase	Hospital	Yunnan		152	-							+	-	-	+	+	-	-	-	-	-	-	-	-	-	-	-	-	-	+	-	+	-	-	-	-	+	-	-	+	-	+	-	-	-	-	-	-
YNHE88	this study	Hospital	Yunnan	B2	131	+	+	-	+	+	-	-	-	-	-	+	+	-	-	-	+	-	-	-	-	-	-	-	-	-	+	-	-	-	-	-	-	+	-	-	+	-	-	-	-	-	+	-	+
YNHE75	this study	Hospital	Yunnan	B2	131	+	+	+	+	+	-	-	-	-	-	+	+	+	+	-	-	+	-	-	-	-	-	-	+	-	-	+	-	+	-	-	-	-	-	-	-	-	-	-	-	-	+	-	+
YNHE7	this study	Hospital	Yunnan	B2	131	+	-	-	+	-	-	-	-	-	-	+	+	+	-	-	-	+	-	-	-	-	-	-	-	-	+	-	+	-	-	-	-	-	-	-	-	-	-	-	-	-	+	-	+
YNHE36	this study	Hospital	Yunnan	B2	131	+	+	+	+	+	-	-	-	-	-	+	+	-	-	-	+	-	-	-	-	-	-	-	-	-	+	-	+	-	-	-	-	+	-	-	+	-	-	-	-	-	+	-	+
YNHE2	this study	Hospital	Yunnan	B2	131	+	+	-	+	+	-	-	-	-	-	+	+	-	+	-	-	-	-	-	+	-	-	-	-	-	+	-	+	-	-	-	-	+	-	-	+	-	-	-	-	-	+	-	+
YNHE106	this study	Hospital	Yunnan	B2	131	+	+	+	+	+	-	-	-	-	-	+	+	-	-	-	-	-	+	-	-	-	-	-	-	-	-	-	-	-	-	-	-	+	-	-	+	-	-	-	-	-	+	-	+
YNHE84	this study	Hospital	Yunnan	A	93	+	+	+	+	+	-	+	+	+	-	+	+	-	-	-	-	-	-	-	-	-	+	-	-	-	-	-	+	-	-	-	+	-	+	-	-	-	+	+	-	+	+	-	-
YNHE24	this study	Hospital	Yunnan	D	73	+	+	+	+	-	-	-	-	-	-	+	+	-	+	-	-	-	-	+	-	-	-	-	-	-	-	-	-	-	-	-	-	-	-	-	-	-	-	-	-	+	-	-	-
YNHE126	this study	Hospital	Yunnan	D	73	+	+	-	+	+	-	-	-	-	-	+	+	+	-	-	-	-	+	-	-	-	-	-	-	-	-	-	-	-	-	-	-	+	-	-	+	-	-	-	-	+	+	-	+
YNAE34	this study	chicken	Yunnan	A	58	+	+	+	+	+	-	+	+	-	-	+	+	+	-	-	-	-	-	-	+	-	-	-	-	-	-	-	-	-	-	-	-	+	-	+	+	-	-	+	-	+	-	+	-
YNAE28	this study	chicken	Yunnan	A	58	+	+	+	+	+	-	+	+	-	-	+	+	-	-	-	-	-	-	-	+	-	-	-	-	-	-	-	-	-	-	-	-	+	-	+	+	-	-	+	-	+	-	+	-
YNHE144	this study	Hospital	Yunnan	A	44	+	-	+	+	+	-	-	+	-	-	+	+	-	-	-	-	+	-	-	-	-	-	-	+	-	-	-	-	+	-	-	-	-	-	-	-	-	-	-	-	+	+	-	+
YNAE27	this study	chicken	Yunnan	A	10	+	+	+	+	+	-	+	-	-	-	+	+	-	-	-	-	-	-	-	+	-	-	-	-	-	-	-	-	-	-	+	+	+	-	-	+	-	+	+	-	+	+	+	-
YNAE26	this study	chicken	Yunnan	A	10	+	+	+	+	+	-	+	+	+	-	+	+	-	-	-	-	-	-	-	-	-	+	-	-	+	-	-	-	-	-	+	+	-	-	-	-	+	+	+	-	+	-	+	+
SCHE52	this study	Hospital	Sichuan	A	12760	+	+	-	+	+	-	-	-	+	-	-	+	-	-	-	-	-	+	-	-	-	-	-	-	-	-	-	-	-	-	-	-	+	-	-	+	-	-	-	-	-	+	-	+
SCHE49	this study	Hospital	Sichuan	D	12759	+	+	-	+	+	-	-	-	-	+	+	+	-	+	-	-	-	+	-	-	-	-	-	-	-	+	-	-	-	-	-	-	-	-	-	-	-	-	-	-	-	+	-	+
SCHE48	this study	Hospital	Sichuan	D	12758	+	+	+	+	+	-	+	-	-	-	+	-	+	-	-	-	-	-	-	+	-	-	-	-	-	-	-	-	-	-	-	-	+	-	-	+	-	-	+	-	-	-	+	-
SCAE78	this study	chicken	Sichuan	D	11629	+	+	-	+	+	+	+	-	-	-	+	+	+	+	-	-	-	-	-	+	-	-	-	-	-	-	-	-	-	-	-	-	+	-	+	+	-	-	+	+	-	+	-	+
SCAE107	Enterobase	chicken	Sichuan		10777								-	-	-	+	+	+	+	-	-	-	-	-	+	-	-	-	-	-	-	-	-	-	-	-	-	-	-	+	+	-	-	-	-	+	-	-	-
SCAE124	Enterobase	chicken	Sichuan		10776								-	+	-	+	+	-	-	-	-	-	-	-	-	-	-	-	-	-	-	-	-	-	-	-	-	-	-	-	-	-	-	+	-	+	-	-	-
SCAE120	Enterobase	chicken	Sichuan		10775								-	+	-	+	+	+	-	-	-	-	-	-	-	-	-	-	-	-	+	-	-	+	-	-	-	+	-	-	+	-	-	-	-	+	-	+	-
SCAE117	Enterobase	chicken	Sichuan		10775								-	-	+	+	+	-	-	-	-	-	-	-	-	-	-	-	-	-	+	-	-	-	-	-	-	-	-	-	-	-	-	-	-	+	-	+	-
SCAE137	Enterobase	chicken	Sichuan		9461								-	-	-	+	+	+	+	-	-	-	-	-	-	-	-	+	-	-	+	-	+	-	-	+	-	+	-	-	+	-	+	+	-	-	-	-	-
SCAE135	Enterobase	chicken	Sichuan		9461								+	-	+	+	-	-	-	-	+	-	-	-	-	-	-	+	-	-	-	-	-	-	-	+	-	-	+	-	-	-	+	+	+	+	-	-	-
SCAE95	this study	chicken	Sichuan	A	8128	+	+	-	+	+	+	+	+	-	-	+	+	-	-	-	-	-	-	-	-	+	-	-	+	-	+	-	-	+	-	+	+	+	-	+	+	+	-	+	+	+	+	-	+
SCAE1	this study	chicken	Sichuan	A	6635	+	+	+	+	-	-	+	+	-	-	+	+	-	-	-	-	-	-	-	-	-	+	-	-	+	-	-	-	-	-	-	-	+	+	-	+	+	-	+	-	+	-	+	-
SCHE44	this study	Hospital	Sichuan	D	5452	+	+	+	+	+	-	+	-	-	-	-	+	+	-	-	-	-	-	-	+	-	-	-	-	-	-	-	-	-	-	-	-	+	-	-	+	-	-	+	-	-	-	+	-
SCAE145	Enterobase	chicken	Sichuan		4663								+	+	-	+	+	-	-	-	-	-	-	-	-	-	-	+	-	-	-	-	-	-	-	-	-	+	+	+	+	-	-	-	-	-	-	-	+
SCAE163	Enterobase	chicken	Sichuan		4634								+	-	-	+	+	-	-	-	-	-	-	-	-	-	-	-	-	+	-	-	-	-	-	-	-	-	-	+	-	-	-	-	-	+	-	+	-
SCAE160	Enterobase	chicken	Sichuan		4634								-	-	-	+	+	-	-	-	-	-	-	-	-	-	-	-	-	-	+	-	-	-	-	-	+	-	-	-	-	-	-	-	-	-	-	-	-
SCAE164	Enterobase	chicken	Sichuan		4606								-	+	-	-	+	+	-	-	-	-	-	-	-	-	-	-	-	-	-	-	-	-	-	-	-	-	+	-	-	-	-	-	-	-	-	+	-
SCAE161	Enterobase	chicken	Sichuan		4606								+	-	-	+	+	-	-	-	-	-	-	-	-	-	-	-	-	-	+	-	-	-	-	-	-	+	-	-	+	-	+	-	-	+	-	-	+
SCAE157	Enterobase	chicken	Sichuan		4606								+	+	-	+	+	-	-	-	-	-	-	-	+	-	-	-	-	-	-	-	-	-	-	-	-	+	-	+	+	-	-	-	-	-	-	-	-
SCAE165	Enterobase	chicken	Sichuan		4488								-	-	-	+	+	-	-	-	-	-	-	-	-	-	-	-	-	-	-	-	-	-	-	-	-	+	-	-	+	-	-	-	-	-	-	-	-
SCAE162	Enterobase	chicken	Sichuan		4488								+	-	-	+	+	-	+	-	-	-	-	-	-	-	-	-	-	-	-	-	-	-	-	-	-	-	-	-	-	-	-	-	-	-	-	-	-
SCAE158	Enterobase	chicken	Sichuan		4488								-	+	-	-	+	-	+	-	-	-	-	-	-	-	-	-	-	-	-	-	-	-	-	-	-	-	-	-	-	-	-	-	-	-	-	-	-
SCAE156	Enterobase	chicken	Sichuan		4488								+	+	-	+	+	-	-	-	-	-	-	-	+	-	-	+	-	-	-	-	-	-	-	+	-	+	-	+	+	-	-	-	-	-	-	+	+
SCAE159	Enterobase	chicken	Sichuan		3762								-	+	-	+	+	-	+	-	-	-	-	-	-	-	-	-	-	-	-	-	-	-	-	-	-	-	-	-	-	-	-	-	-	-	-	-	-
SCAE94	this study	chicken	Sichuan	A	2698	+	+	-	+	+	-	+	-	-	-	+	+	-	+	-	-	-	-	-	+	-	-	-	-	-	-	-	-	-	-	+	+	+	+	-	+	-	+	+	-	+	-	-	-
SCAE41	this study	chicken	Sichuan	A	2698	+	+	-	+	+	-	+	+	-	-	+	+	-	-	-	-	-	-	-	+	-	-	-	-	-	-	-	-	-	-	+	+	+	+	-	+	-	+	+	-	+	-	-	-
SCAE99	this study	chicken	Sichuan	A	2582	+	+	+	-	-	+	+	+	-	-	+	+	-	-	-	-	-	-	-	+	-	+	+	+	-	-	-	-	+	-	-	-	-	-	+	-	+	-	+	+	+	-	-	+
SCAE7	this study	chicken	Sichuan	D	2309	+	+	+	+	+	-	+	+	+	-	-	+	+	+	-	-	-	-	-	-	-	+	-	-	+	-	+	-	-	-	-	+	+	+	-	+	+	-	+	-	-	-	+	-
SCAE4	this study	chicken	Sichuan	D	2309	+	+	-	+	+	-	+	-	+	-	+	+	+	+	-	-	-	-	-	-	-	+	-	-	+	-	+	-	-	-	-	+	+	+	-	+	+	-	+	-	-	-	-	-
SCAE20	this study	chicken	Sichuan	D	2309	+	+	+	+	+	-	+	+	+	-	+	+	+	+	-	-	-	-	-	-	-	+	-	-	+	-	+	-	-	-	-	+	+	+	-	+	+	-	+	-	-	-	+	-
SCAE103	Enterobase	chicken	Sichuan		1684								-	-	-	+	+	-	-	-	-	-	-	-	+	-	-	-	-	-	-	-	-	-	-	-	-	-	-	+	+	-	-	-	-	-	-	-	-
SCAE129	Enterobase	chicken	Sichuan		1638								+	-	-	+	+	-	-	-	-	-	-	-	-	-	-	-	-	-	-	-	-	-	-	-	-	-	-	-	-	-	-	-	-	-	-	+	-
SCAE127	Enterobase	chicken	Sichuan		1638								+	-	+	+	+	-	+	-	-	-	-	-	-	-	-	-	-	-	+	-	-	-	-	-	-	-	-	-	-	-	-	-	-	+	-	+	-
SCAE126	Enterobase	chicken	Sichuan		1638								+	-	-	+	+	+	-	-	-	-	-	-	-	-	-	-	-	-	-	-	-	-	-	+	-	-	+	-	-	-	+	+	-	+	-	+	-
SCHE21	this study	Hospital	Sichuan	A	1196	+	+	-	-	+	+	+	-	-	-	-	+	+	-	-	-	-	-	-	-	-	+	-	-	-	-	-	-	-	-	-	+	+	+	-	+	-	-	+	+	+	-	-	-
SCHE6	this study	Hospital	Sichuan	B2	1193	+	+	-	-	+	-	-	-	+	-	+	+	-	-	-	-	-	+	-	-	-	-	-	-	-	-	-	-	-	-	-	-	-	-	-	-	-	-	-	-	-	+	-	+
SCHE42	this study	Hospital	Sichuan	B2	1193	+	+	-	-	+	-	-	-	-	-	-	+	-	-	-	-	-	-	-	-	+	-	-	-	-	+	-	+	-	-	-	-	-	-	-	-	-	-	-	-	-	-	-	+
SCHE40	this study	Hospital	Sichuan	B2	1193	+	+	-	+	+	-	-	-	-	-	-	+	-	-	-	-	-	+	-	-	-	-	-	-	-	-	-	-	-	-	-	-	+	-	-	+	-	-	-	-	-	+	-	+
SCHE30	this study	Hospital	Sichuan	B2	1193	+	+	-	+	+	-	-	-	+	-	-	+	-	-	-	-	-	+	-	-	-	-	-	-	-	-	-	-	-	-	-	-	+	-	-	+	-	-	-	-	-	+	-	+
SCHE26	this study	Hospital	Sichuan	B2	1193	+	+	-	+	+	-	-	-	-	-	-	+	-	-	-	-	-	+	-	-	-	-	-	-	-	-	-	-	-	-	-	-	+	-	-	+	-	-	-	-	-	+	-	+
SCHE23	this study	Hospital	Sichuan	B2	1193	+	+	+	+	+	-	-	+	+	-	+	+	-	+	-	-	-	+	-	-	-	-	-	-	-	+	-	-	-	-	-	-	+	-	-	+	-	-	-	-	-	-	+	-
SCHE19	this study	Hospital	Sichuan	B2	1193	+	+	-	+	+	-	-	-	+	-	-	+	-	-	-	-	-	+	-	-	-	-	-	-	-	-	-	-	-	-	-	-	+	-	-	+	-	-	-	-	-	+	-	+
SCHE50	this study	Hospital	Sichuan	D	1163	+	+	-	+	+	-	-	-	-	+	+	+	-	+	-	-	-	+	-	-	-	-	-	-	-	+	-	-	-	-	-	-	-	-	-	-	-	-	-	-	-	+	-	+
SCHE17	this study	Hospital	Sichuan	D	1163	+	+	-	+	+	-	-	-	-	+	+	+	-	+	-	-	-	+	-	-	-	-	-	-	-	+	-	-	-	-	-	-	-	-	-	-	-	-	-	-	-	+	-	+
SCAE144	Enterobase	chicken	Sichuan		1114								+	+	-	+	+	-	+	-	-	-	-	-	+	-	-	+	-	-	-	-	-	-	-	-	-	+	-	+	+	-	-	-	-	-	+	+	+
SCAE81	this study	chicken	Sichuan	D	1011	+	+	+	+	+	-	+	+	+	-	-	+	+	-	-	-	-	-	-	+	-	-	-	-	-	-	-	-	-	-	-	-	+	+	-	+	-	-	+	-	+	-	-	-
SCAE101	Enterobase	chicken	Sichuan		1011								-	-	-	+	+	-	+	-	-	-	-	-	+	-	-	-	-	-	-	-	-	-	-	-	-	-	-	+	+	-	-	-	-	-	-	-	-
SCAE106	Enterobase	chicken	Sichuan		877								-	-	-	+	+	-	-	-	-	-	-	-	+	-	-	-	-	-	-	-	-	-	-	-	-	-	-	+	+	-	-	-	-	-	-	-	-
SCHE11	this study	Hospital	Sichuan	A	744	+	+	-	+	+	+	-	-	-	+	+	+	-	+	-	-	-	-	-	+	-	-	-	-	-	-	-	-	-	-	-	-	+	-	-	+	-	-	-	+	+	+	-	+
SCHE38	this study	Hospital	Sichuan	B2	681	+	-	-	-	-	-	-	-	-	-	+	-	-	-	-	-	-	-	-	+	-	-	-	-	-	+	-	-	-	-	-	-	-	-	-	-	-	-	-	-	-	-	-	-
SCHE73	Enterobase	Hospital	Sichuan		648								-	+	-	+	+	+	+	-	+	-	-	-	-	-	-	-	-	-	-	-	+	-	-	-	-	+	-	-	+	-	-	-	-	+	+	-	+
SCHE2	this study	Hospital	Sichuan	A	648	+	-	-	-	-	-	-	-	-	-	-	-	-	-	-	+	-	-	-	-	-	-	-	-	-	-	-	-	-	-	-	-	-	-	-	-	-	-	-	-	+	-	-	-
SCAE125	Enterobase	chicken	Sichuan		641								+	+	-	+	+	-	-	-	-	-	-	-	-	-	-	-	-	-	-	-	-	-	-	-	-	-	-	-	-	-	-	-	-	+	-	+	-
SCAE122	Enterobase	chicken	Sichuan		641								+	-	-	+	-	-	-	-	-	-	-	-	-	-	-	-	-	-	-	-	-	-	-	-	-	-	+	-	-	-	-	+	-	+	-	+	-
SCHE89	Enterobase	Hospital	Sichuan		617								+	-	-	+	+	+	-	-	-	-	-	-	-	-	+	-	-	+	-	-	-	-	-	+	-	+	+	-	+	+	-	-	-	+	-	+	-
SCHE74	Enterobase	Hospital	Sichuan		602								+	-	-	+	+	+	-	-	-	-	-	-	-	-	+	+	-	-	+	-	+	+	+	-	-	-	+	-	-	-	+	+	+	+	-	-	+
SCAE132	Enterobase	chicken	Sichuan		542								+	-	-	+	+	-	-	-	-	-	-	-	-	-	-	-	-	-	+	-	-	-	-	-	-	-	-	-	-	-	-	+	-	-	-	-	+
SCAE11	this study	chicken	Sichuan	A	533	+	+	-	+	-	-	+	-	+	-	+	+	-	-	-	-	-	-	-	+	-	-	-	-	-	-	-	-	-	-	+	-	-	+	+	-	-	-	+	-	+	-	-	-
SCAE10	this study	chicken	Sichuan	A	533	+	+	-	+	-	-	+	-	+	-	+	+	-	-	-	-	-	-	-	+	-	-	-	-	-	-	-	-	-	-	+	-	-	-	+	-	-	-	+	-	+	-	-	-
SCAE119	Enterobase	chicken	Sichuan		515								+	-	-	+	-	+	-	-	-	-	-	-	-	-	-	-	-	-	+	-	-	-	-	-	-	-	-	-	-	-	-	-	-	+	-	+	-
SCAE116	Enterobase	chicken	Sichuan		515								+	-	-	+	+	-	-	-	-	-	-	-	-	-	-	-	-	-	+	-	-	-	-	-	-	-	-	-	-	-	+	-	-	+	-	-	-
SCAE104	Enterobase	chicken	Sichuan		453								-	-	-	+	+	-	-	-	-	-	-	-	+	-	-	-	-	-	-	-	-	-	-	-	-	-	-	+	+	-	-	-	-	-	-	-	-
SCHE78	Enterobase	Hospital	Sichuan		410								-	+	-	-	+	-	+	-	+	-	-	-	-	-	-	+	-	-	+	-	-	+	-	-	-	+	-	-	+	+	-	-	+	+	-	-	+
SCHE76	Enterobase	Hospital	Sichuan		410								-	-	-	+	+	-	-	-	-	-	-	-	-	-	-	+	-	-	+	-	-	-	-	+	+	-	-	-	-	-	+	+	-	+	-	-	-
SCHE47	this study	Hospital	Sichuan	A	410	+	+	-	+	+	+	+	-	-	-	+	+	-	-	-	+	-	-	-	-	-	-	-	-	-	-	-	-	-	-	-	-	+	-	-	+	-	-	+	+	+	-	-	+
SCHE4	this study	Hospital	Sichuan	A	410	+	-	-	+	-	-	+	-	-	-	+	-	-	-	-	-	+	-	-	-	-	-	-	+	-	+	-	-	-	-	-	-	-	-	-	-	-	-	+	-	+	-	-	-
SCHE39	this study	Hospital	Sichuan	A	410	+	+	-	+	-	-	+	-	+	+	-	+	+	-	-	-	-	-	-	-	-	+	-	-	-	-	-	-	-	-	-	-	+	-	-	+	-	-	+	-	+	-	-	-
SCHE35	this study	Hospital	Sichuan	A	410	+	+	-	+	+	+	+	-	-	-	+	+	-	-	-	+	-	-	-	-	-	-	-	-	-	-	-	-	-	-	-	-	+	-	-	+	-	-	+	+	+	-	-	+
SCHE31	this study	Hospital	Sichuan	A	410	+	+	-	+	+	+	+	-	-	-	+	+	-	-	-	+	-	-	-	-	-	-	-	-	-	-	-	-	-	-	-	-	+	-	-	+	-	-	+	+	+	-	-	+
SCHE14	this study	Hospital	Sichuan	A	410	+	+	-	-	+	+	+	-	-	-	+	-	-	-	-	-	-	-	-	+	-	-	-	-	-	-	-	-	-	-	-	-	-	-	+	-	-	-	+	+	+	-	-	-
SCHE77	Enterobase	Hospital	Sichuan		405								+	+	-	+	+	-	-	-	-	-	-	-	-	-	+	+	-	-	+	-	+	-	-	-	-	+	+	-	+	-	-	+	+	+	+	+	-
SCHE51	this study	Hospital	Sichuan	D	405	+	+	-	+	+	-	-	-	-	-	+	+	-	-	-	-	+	-	-	-	-	-	-	-	-	-	-	-	-	-	-	-	-	-	-	-	-	-	-	-	-	+	-	+
SCHE43	this study	Hospital	Sichuan	D	405	+	-	-	+	-	-	-	-	-	+	+	+	-	-	-	-	-	-	-	-	+	-	-	-	-	-	-	-	-	-	-	-	-	-	-	-	-	-	-	-	-	-	-	-
SCHE83	Enterobase	Hospital	Sichuan		361								-	-	-	+	+	-	+	-	-	-	-	-	+	-	-	-	-	-	-	-	-	-	-	-	-	-	-	+	+	-	-	-	-	+	-	-	-
SCHE37	this study	Hospital	Sichuan	D	354	+	+	-	-	+	-	-	-	-	-	-	-	-	+	-	+	-	-	-	-	-	-	-	-	-	-	-	-	-	-	-	-	-	-	-	-	-	-	-	-	+	+	-	+
SCHE15	this study	Hospital	Sichuan	D	349	+	+	+	+	+	-	+	+	-	-	-	+	+	-	-	-	-	-	-	+	-	-	-	-	-	+	-	+	-	-	-	-	-	-	-	+	-	-	+	-	-	+	+	+
SCHE1	this study	Hospital	Sichuan	A	349	+	+	+	+	-	-	+	-	-	-	-	+	+	-	-	-	-	-	-	+	-	-	-	-	-	+	-	-	-	-	-	-	+	-	-	+	-	-	+	-	+	-	+	-
SCHE29	this study	Hospital	Sichuan	A	226	+	+	+	-	+	-	-	-	+	-	+	+	-	+	-	-	+	-	-	-	-	-	-	-	-	-	-	-	-	-	+	-	-	-	-	-	-	-	-	-	+	+	+	+
SCAE96	this study	chicken	Sichuan	A	226	+	+	-	+	+	+	+	+	-	-	+	+	-	-	-	+	-	-	-	-	-	-	-	+	-	-	-	-	+	-	+	+	-	+	-	-	+	+	+	+	+	+	-	+
SCAE45	this study	chicken	Sichuan	A	212	+	+	+	+	+	-	+	+	+	-	+	+	-	+	-	-	-	-	-	-	-	+	-	-	+	+	-	-	-	-	-	+	+	+	-	+	+	-	+	-	+	-	+	-
SCAE102	Enterobase	chicken	Sichuan		206								+	-	-	+	+	+	-	-	-	-	-	-	-	-	+	-	-	-	-	-	-	-	-	-	-	-	+	-	+	-	-	-	-	+	-	+	-
SCHE88	Enterobase	Hospital	Sichuan		167								-	-	-	+	+	-	-	-	-	-	-	-	+	-	-	-	-	-	-	+	-	-	-	-	-	-	-	+	+	-	-	-	-	+	-	-	-
SCHE87	Enterobase	Hospital	Sichuan		167								-	-	-	-	+	-	-	-	-	-	-	-	+	-	-	-	-	-	-	-	-	-	-	-	-	-	-	+	+	-	-	-	-	+	-	-	-
SCHE84	Enterobase	Hospital	Sichuan		167								-	-	-	+	+	-	-	-	-	-	-	-	+	-	-	-	-	-	-	-	-	-	-	-	-	-	-	+	+	-	-	-	-	+	-	-	-
SCHE80	Enterobase	Hospital	Sichuan		167								-	-	-	+	+	-	+	-	-	+	-	-	-	-	-	+	+	-	+	-	+	+	-	-	-	+	-	-	+	-	-	-	-	+	+	-	+
SCHE72	Enterobase	Hospital	Sichuan		167								+	+	-	+	+	-	+	-	+	-	-	-	-	-	-	+	-	-	-	-	-	-	-	+	+	-	+	-	-	-	-	+	+	+	-	-	+
SCHE27	this study	Hospital	Sichuan	A	167	+	+	-	+	+	-	-	-	+	-	+	+	-	-	-	+	-	-	-	-	-	-	-	-	-	+	-	+	-	-	+	+	-	+	-	-	-	+	-	-	+	+	-	+
SCAE142	Enterobase	chicken	Sichuan		167								-	+	-	+	+	+	-	-	-	-	-	-	-	-	-	+	-	+	-	-	+	-	-	-	-	-	+	-	-	-	-	-	+	+	-	+	-
SCAE136	Enterobase	chicken	Sichuan		165								+	+	-	+	+	+	-	-	-	-	-	-	-	-	-	-	-	-	+	-	-	-	-	-	-	-	-	-	-	-	-	-	-	-	-	+	-
SCAE97	this study	chicken	Sichuan	A	162	+	+	-	+	+	+	+	+	-	-	+	+	+	+	-	-	-	-	-	-	-	+	+	-	-	+	-	-	-	-	+	+	-	+	-	-	-	+	+	+	+	+	-	+
SCAE17	this study	chicken	Sichuan	D	162	+	-	-	+	-	-	-	+	-	+	+	+	-	-	-	-	-	-	-	-	-	+	-	-	-	-	-	-	-	-	-	-	-	-	-	-	-	-	-	-	+	-	-	-
SCHE85	Enterobase	Hospital	Sichuan		156								-	-	-	+	+	+	+	-	-	-	-	-	+	-	-	-	-	-	-	-	-	-	-	-	-	-	-	+	+	-	-	-	-	+	-	-	-
SCHE82	Enterobase	Hospital	Sichuan		156								-	+	-	+	+	-	-	-	-	-	-	-	+	-	-	-	-	-	-	-	-	-	-	-	-	-	-	+	+	-	-	-	-	+	-	-	-
SCAE130	Enterobase	chicken	Sichuan		156								-	-	+	+	+	+	-	-	-	-	-	-	-	-	-	-	-	-	-	-	-	-	-	-	+	-	-	-	-	-	+	-	-	+	-	+	-
SCHE71	Enterobase	Hospital	Sichuan		155								+	-	-	-	+	+	-	-	-	+	-	-	-	-	-	-	+	-	+	-	+	+	-	-	-	-	-	-	-	-	-	-	-	+	+	-	+
SCAE9	this study	chicken	Sichuan	A	155	+	+	-	+	+	-	+	+	-	+	+	+	-	-	-	-	-	-	-	+	-	-	-	-	-	-	-	-	-	-	-	-	+	-	-	+	-	-	+	-	+	-	-	-
SCAE84	this study	chicken	Sichuan	A	155	+	+	+	+	+	-	+	+	-	-	+	+	-	-	-	-	-	-	-	-	-	+	-	-	+	-	-	-	-	-	+	+	+	+	-	+	+	-	+	-	+	-	+	-
SCAE74	this study	chicken	Sichuan	A	155	+	+	+	+	+	-	+	+	-	-	+	-	+	-	-	-	-	-	-	-	-	+	-	-	+	-	-	-	-	-	-	+	+	+	-	+	+	-	+	-	+	-	+	-
SCAE71	this study	chicken	Sichuan	A	155	+	+	+	+	+	-	+	+	-	-	+	+	-	-	-	-	-	-	-	-	-	+	-	-	+	-	-	-	-	-	-	+	+	+	-	+	+	-	+	-	+	-	+	-
SCAE69	this study	chicken	Sichuan	A	155	+	+	+	+	+	-	+	+	-	+	+	+	+	-	-	-	-	-	-	-	-	+	-	-	+	-	-	-	-	-	-	+	+	+	-	+	+	-	+	-	+	-	+	-
SCAE68	this study	chicken	Sichuan	A	155	+	+	+	+	+	-	+	+	+	-	+	-	-	-	-	-	-	-	-	-	-	+	-	-	+	-	-	-	-	-	-	+	+	+	-	+	+	-	+	-	+	-	+	-
SCAE67	this study	chicken	Sichuan	A	155	+	+	+	+	+	-	+	+	+	-	+	+	-	+	-	-	-	-	-	-	-	+	-	-	+	-	-	-	-	-	-	+	+	+	-	+	+	-	+	-	+	-	+	-
SCAE66	this study	chicken	Sichuan	A	155	+	+	+	+	+	-	+	+	-	+	+	+	-	+	-	-	-	-	-	-	-	+	-	-	+	-	-	-	-	-	-	+	+	+	-	+	+	-	+	-	+	-	+	-
SCAE65	this study	chicken	Sichuan	A	155	+	+	+	+	+	-	+	+	+	-	+	+	-	-	-	-	-	-	-	-	-	+	-	-	+	-	-	-	-	-	-	+	+	+	-	+	+	-	+	-	+	-	+	-
SCAE59	this study	chicken	Sichuan	A	155	+	+	+	+	+	-	+	+	+	-	-	+	+	+	-	-	-	-	-	-	-	+	-	-	+	+	-	-	-	-	-	+	+	+	-	+	+	-	+	-	+	-	+	-
SCAE58	this study	chicken	Sichuan	A	155	+	+	+	+	+	-	+	+	-	+	-	+	+	+	-	-	-	-	-	-	-	+	-	-	+	-	-	-	-	-	-	+	+	+	-	+	+	-	+	-	+	-	+	-
SCAE57	this study	chicken	Sichuan	A	155	+	+	+	+	+	-	+	+	-	+	+	+	+	+	-	-	-	-	-	-	-	+	-	-	+	-	-	-	-	-	-	+	+	+	-	+	+	-	+	-	+	-	+	-
SCAE56	this study	chicken	Sichuan	A	155	+	+	+	+	+	-	+	+	-	-	-	+	+	+	-	-	-	-	-	-	-	+	-	-	+	+	-	-	-	-	-	+	+	+	-	+	+	-	+	-	+	-	+	-
SCAE36	this study	chicken	Sichuan	A	155	+	+	-	-	+	-	-	+	-	+	+	+	-	+	-	-	-	-	-	-	-	+	-	-	-	-	-	-	-	-	-	+	+	+	-	+	-	-	-	-	+	-	-	-
SCAE34	this study	chicken	Sichuan	A	155	+	+	-	-	+	-	-	-	+	-	+	+	-	+	-	-	-	-	-	-	-	+	-	-	-	-	-	-	-	-	-	+	+	+	-	+	-	-	-	-	+	-	-	-
SCAE29	this study	chicken	Sichuan	A	155	+	+	-	-	+	-	-	-	-	+	+	+	+	-	-	-	-	-	-	-	-	+	-	-	-	-	-	-	-	-	-	-	+	+	-	+	-	-	-	-	+	-	-	-
SCAE26	this study	chicken	Sichuan	A	155	+	+	-	+	+	+	-	-	-	-	+	+	-	+	-	-	-	-	-	+	-	-	-	-	-	-	-	-	-	-	-	-	+	-	-	+	-	-	-	+	+	+	-	+
SCAE24	this study	chicken	Sichuan	A	155	+	+	-	-	+	-	-	-	+	-	+	+	-	+	-	-	-	-	-	-	-	+	-	-	-	-	-	-	-	-	-	+	+	+	-	+	-	-	-	-	+	-	-	-
SCAE14	this study	chicken	Sichuan	A	155	+	+	-	+	+	-	+	-	+	-	+	+	-	+	-	-	-	-	-	+	-	-	-	-	-	-	-	-	-	-	-	-	+	-	-	+	-	-	+	-	+	-	-	-
SCAE12	this study	chicken	Sichuan	A	155	+	+	+	+	+	-	+	+	-	+	-	+	-	-	-	-	-	-	-	+	-	-	-	-	-	-	-	-	-	-	-	-	+	-	-	+	-	-	+	-	+	-	+	-
SCHE8	this study	Hospital	Sichuan	B2	131	+	+	-	-	+	-	-	-	-	-	+	+	-	-	-	+	-	-	-	-	-	-	-	-	-	+	-	+	-	-	-	-	-	-	-	-	-	-	-	-	-	-	-	+
SCHE7	this study	Hospital	Sichuan	B2	131	+	+	-	+	+	-	-	-	+	-	-	+	-	-	-	-	-	+	-	-	-	-	-	-	-	-	-	-	-	-	-	-	+	-	-	+	-	-	-	-	-	+	-	+
SCHE46	this study	Hospital	Sichuan	B2	131	+	+	-	+	+	-	-	-	-	-	+	+	-	-	-	-	-	+	-	-	-	-	-	-	-	-	-	-	-	-	-	-	+	-	-	+	-	-	-	-	-	+	-	+
SCHE36	this study	Hospital	Sichuan	B2	131	+	-	-	-	-	-	-	-	-	-	+	+	-	-	-	-	-	+	-	-	-	-	-	-	-	+	-	-	-	-	-	-	-	-	-	-	-	-	-	-	-	-	-	-
SCHE34	this study	Hospital	Sichuan	B2	131	+	+	-	+	+	-	-	-	-	-	+	+	-	-	-	-	-	+	-	-	-	-	-	-	-	+	-	+	-	-	-	-	+	-	-	+	-	-	-	-	-	+	-	+
SCHE32	this study	Hospital	Sichuan	B2	131	+	+	-	+	+	-	-	-	-	-	+	+	-	-	-	-	-	+	-	-	-	-	-	-	-	-	-	-	-	-	-	-	+	-	-	+	-	-	-	-	-	-	-	-
SCHE28	this study	Hospital	Sichuan	B2	131	+	+	-	+	+	-	-	-	+	-	+	+	-	-	-	-	-	+	-	-	-	-	-	-	-	-	-	-	-	-	-	-	+	-	-	+	-	-	-	-	-	+	-	+
SCHE24	this study	Hospital	Sichuan	B2	131	+	+	-	+	+	-	-	-	-	-	+	+	-	-	-	-	-	+	-	-	-	-	-	-	-	-	-	-	-	-	-	-	+	-	-	+	-	-	-	-	-	+	-	+
SCHE22	this study	Hospital	Sichuan	B2	131	+	+	-	+	+	-	-	-	-	-	+	+	-	+	-	-	-	+	-	-	-	-	-	-	-	-	-	-	-	-	-	-	+	-	-	+	-	-	-	-	-	+	-	+
SCHE16	this study	Hospital	Sichuan	B2	131	+	-	-	-	-	-	-	-	-	-	+	+	-	-	-	-	-	+	-	-	-	-	-	-	-	-	-	-	-	-	-	-	-	-	-	-	-	-	-	-	-	-	-	-
SCHE13	this study	Hospital	Sichuan	B2	131	+	+	-	+	+	-	-	-	-	-	+	+	-	-	-	-	-	+	-	-	-	-	-	-	-	-	-	-	-	-	-	-	+	-	-	+	-	-	-	-	-	+	-	+
SCHE69	Enterobase	Hospital	Sichuan		117								-	+	-	+	+	-	-	-	-	-	-	-	-	-	-	+	-	-	-	+	-	-	-	-	-	-	-	-	-	+	-	-	-	-	-	-	-
SCHE18	this study	Hospital	Sichuan	A	101	+	+	+	+	+	-	+	-	-	+	-	+	-	-	-	-	-	-	-	+	-	-	-	-	+	-	-	-	-	-	+	+	-	-	-	-	+	-	+	-	+	-	+	-
SCHE3	this study	Hospital	Sichuan	A	95	+	+	-	+	+	-	-	+	-	-	-	+	+	-	-	+	-	-	-	-	-	-	-	-	-	+	-	-	-	-	-	-	-	-	-	-	-	-	-	-	-	-	-	+
SCHE20	this study	Hospital	Sichuan	B2	95	+	+	+	+	+	-	-	-	-	-	+	+	+	-	-	-	+	-	-	-	-	-	-	-	-	+	-	-	-	-	-	-	-	-	-	-	-	-	-	-	-	-	+	+
SCHE10	this study	Hospital	Sichuan	D	95	+	+	+	+	+	-	-	+	-	-	-	+	-	+	-	+	-	-	-	-	-	-	-	-	-	-	-	-	-	-	+	+	-	-	-	-	-	-	-	-	-	-	+	-
SCHE70	Enterobase	Hospital	Sichuan		69								+	-	-	-	+	+	-	-	-	+	-	-	-	-	-	-	+	-	-	+	+	+	-	+	-	+	-	-	+	-	-	-	-	-	+	+	+
SCAE98	this study	chicken	Sichuan	A	57	+	+	+	+	+	-	+	+	-	-	+	+	+	-	-	-	-	-	-	-	-	+	-	-	+	-	-	-	-	-	-	-	+	+	-	+	+	-	+	-	+	+	+	+
SCAE18	this study	chicken	Sichuan	A	48	+	-	+	+	-	-	-	+	+	-	+	+	-	+	-	-	-	-	-	-	-	+	-	-	+	+	-	-	-	-	-	-	-	-	-	-	+	-	-	-	+	-	+	-
SCAE131	Enterobase	chicken	Sichuan		48								-	-	+	+	+	+	-	-	-	-	-	-	-	-	-	-	-	-	+	-	+	-	-	+	-	+	-	-	+	-	-	-	-	+	-	+	-
SCAE13	this study	chicken	Sichuan	A	48	+	+	+	+	+	-	-	+	-	-	+	-	+	+	-	-	-	-	-	-	-	+	-	-	+	+	-	-	-	-	-	+	+	+	-	+	+	-	-	-	+	-	+	-
SCAE128	Enterobase	chicken	Sichuan		48								-	-	-	+	+	+	-	-	-	-	-	-	-	-	-	-	-	-	+	-	+	-	-	-	-	-	+	-	-	-	+	+	-	+	-	-	-
SCAE121	Enterobase	chicken	Sichuan		48								+	+	-	+	+	-	-	-	-	-	-	-	-	-	-	-	-	-	+	-	+	-	-	-	-	+	+	-	+	-	+	+	-	+	-	+	-
SCAE118	Enterobase	chicken	Sichuan		48								-	-	+	+	+	-	-	-	-	-	-	-	-	-	-	-	-	-	+	-	-	-	-	-	-	-	-	-	-	-	-	-	-	+	-	+	-
SCAE115	Enterobase	chicken	Sichuan		48								+	+	-	+	+	-	-	-	-	-	-	-	-	-	-	-	-	-	+	-	-	-	-	-	-	-	-	-	-	-	+	-	-	+	-	-	-
SCAE105	Enterobase	chicken	Sichuan		48								-	-	-	+	+	-	-	-	-	-	-	-	+	-	-	-	-	-	-	-	-	-	-	-	-	-	-	+	+	-	-	-	-	-	-	-	-
SCHE5	this study	Hospital	Sichuan	D	12	+	-	-	-	-	-	-	-	-	-	+	+	-	-	-	+	-	-	-	-	-	-	-	-	-	-	-	-	-	-	-	-	-	-	-	-	-	-	-	-	-	-	-	-
SCHE12	this study	Hospital	Sichuan	D	12	+	-	-	-	-	-	-	+	-	-	-	+	+	-	-	+	-	-	-	-	-	-	-	-	-	-	-	-	-	-	-	-	-	-	-	-	-	-	-	-	-	-	-	-
SCHE45	this study	Hospital	Sichuan	A	10	+	+	-	+	+	-	-	-	-	-	+	-	-	-	-	-	-	-	-	-	-	+	-	-	-	+	-	-	-	-	+	-	-	-	-	-	-	-	-	-	+	+	-	+
SCAE123	Enterobase	chicken	Sichuan		10								+	-	-	+	-	+	-	-	-	-	-	-	-	-	-	-	-	-	+	-	-	-	-	+	+	+	-	-	+	-	+	+	-	+	-	-	-
SCAE114	Enterobase	chicken	Sichuan		10								+	+	-	+	+	-	-	-	-	-	-	-	-	-	-	-	-	-	-	-	-	-	-	-	-	-	-	-	-	-	+	+	-	+	-	-	-
[truncated: 3 more columns]
