# Supplementary material for: Comparative Analysis of Phylogenetic Relationships and Virulence Factor Characteristics between Extended-Spectrum β-Lactamase-Producing Escherichia coli Isolates Derived from Clinical Sites and Chicken Farms
Source: Microbiol Spectr. 2022 Nov 14;10(6):e02557-22. doi: 10.1128/spectrum.02557-22 (PMC9769871; doi:10.1128/spectrum.02557-22)
Supplement: Supplemental file 6 — Table S6. Download spectrum.02557-22-s0006.xlsx, XLSX file, 0.02 MB [file spectrum.02557-22-s0006.xlsx]

## Sheet: 131-vf汇总
	afaA	afaB	afaC	afaD	afaE	air	astA	cea	chuA	cia	cib	clbB	cma	cnf1	cvaC	eilA	etsC	focC	focCsfaE	focG	focI	fyuA	gad	hlyF	hra	irp2	iss	iucC	iutA	iha	iroN	ireA	kpsE	kpsMII_K1	kpsMII_K4	kpsMII_K5	kpsMII	lpfA	mchB	mchC	mchF	mcmA	neuC	nfaE	ompT	papA_F43	papC	papA_F48	pic
YNHE95	fyuA	gad	hlyF	hra	irp2	iss	iucC	iutA	terC	lpfA	ompT	sitA	traT
YNHE91	chuA	fyuA	gad	iha	irp2	iucC	iutA	kpsE	papA_F43	kpsMII_K1	neuC	ompT	sat	senB	sitA	terC	usp	vat	yfcV
YNHE9	cma	hlyF	iroN	iss	iucC	iutA	lpfA	ompT	traT	papC	sitA	terC
YNHE88	afaA	afaC	afaD	chuA	cnf1	fyuA	gad	iha	iutA	irp2	iss	iucC	kpsE	kpsMII_K5	nfaE	ompT	papA_F43	papC	sat	senB	sitA	terC	usp	yfcV
YNHE84	astA	capU	cma	cvaC	fyuA	gad	hlyF	ireA	iucC	iroN	irp2	iss	iutA	kpsE	kpsMII_K5	ompT	papA_F20	papC	sitA	terC
YNHE82	fyuA	gad	hlyF	hra	irp2	iss	iucC	iutA	terC	lpfA	ompT	sitA	traT
YNHE8	air	chuA	eilA	gad	iss	iucC	iutA	kpsE	sitA	kpsMII	lpfA	ompT	terC	traT	yfcV
YNHE75	chuA	cnf1	fyuA	gad	hra	iha	irp2	iss	kpsMII_K5	iucC	iutA	kpsE	terC	papA_F43	papC	sat	senB	sitA	terC	traT	usp	yfcV
YNHE7	chuA	fyuA	gad	iha	irp2	iucC	iutA	kpsE	sat	kpsM_K15	ompT	papA_F43	sitA	terC	traT	usp	yfcV
YNHE69	chuA	fyuA	iha	irp2	iucC	iutA	kpsE	kpsMII_K1	sat	neuC	ompT	papA_F43	senB	sitA	terC	usp	vat	yfcV
YNHE53	chuA	clbB	fyuA	gad	iha	irp2	iucC	iutA	ompT	kpsE	kpsMII_K1	neuC	papA_F43	sat	senB	sitA	tcpC	terC	traT	usp	vat	yfcV
YNHE5	air	cea	chuA	eilA	fyuA	gad	irp2	kpsE	sitA	kpsMII_K5	lpfA	ompT	terC	traT	yfcV
YNHE47	chuA	fyuA	iha	irp2	iucC	iutA	kpsE	kpsMII_K1	sat	neuC	ompT	papA_F43	senB	sitA	terC	usp	vat	yfcV
YNHE37	focC	fyuA	gad	hlyF	hra	iroN	irp2	iss	ompT	iucC	iutA	lpfA	sfaD	sitA	terC	traT
YNHE36	chuA	fyuA	gad	iha	irp2	iss	iucC	iutA	papA_F43	kpsE	kpsMII	ompT	sat	senB	sitA	terC	traT	usp	yfcV
YNHE32	fyuA	gad	iha	irp2	iucC	iutA	kpsE	kpsMII	senB	ompT	papA_F43	sat	terC	traT
YNHE27	cma	hlyF	iha	iucC	iutA	lpfA	ompT	sitA		terC
YNHE24	cea	chuA	clbB	cnf1	focC	focG	fyuA	gad	iroN	hra	iha	ireA	irp2	iss	iucC	iutA	kpsE	kpsM_K15	mchB	mchC	mchF	mcmA	ompT	papA_F48	papC	pic	sat	sfaD	sitA	tcpC	usp	vat	yfcV
YNHE2	afaA	afaC	afaD	chuA	fyuA	gad	iha	irp2	kpsE	iss	iucC	iutA	kpsMII_K5	nfaE	ompT	papA_F43	sat	senB	sitA	terC	traT	usp	yfcV
YNHE146	air	cea	chuA	eilA	fyuA	gad	irp2	iucC	ompT	iutA	kpsE	lpfA	sitA	terC	traT	yfcV
YNHE144	afaA	afaB	afaC	afaD	afaE	fyuA	gad	irp2	terC	iucC	iutA	sitA	traT
YNHE14	cma	cvaC	gad	hlyF	iroN	iss	iucC	iutA	terC	lpfA	ompT	sitA	traT
YNHE126	chuA	clbB	cnf1	fyuA	gad	iha	ireA	irp2	kpsMII_K5	iucC	iutA	kpsE	papA_F9	papC	pic	sat	senB	tcpC	terC	traT	usp	vat	yfcV
YNHE12	gad	lpfA	terC	traT
YNHE115	afaA	afaB	afaC	afaD	afaE	air	chuA	eilA	iha	fyuA	gad	hra	irp2	iucC	iutA	kpsE	kpsMII_K5	lpfA	papA_F43	sat	sitA	terC	traT	yfcV
YNHE106	chuA	fyuA	gad	iha	irp2	iss	iucC	iutA	papA_F43	kpsE	kpsMII_K5	ompT	sat	senB	sitA	terC	traT	usp	yfcV
YNHE103	chuA	fyuA	gad	hra	ireA	irp2	iss	kpsE	papA_F11	kpsMII_K1	neuC	ompT	papA_F19	papA_F20	papC	sitA	terC	usp	yfcV
YNHE10	cma	cvaC	gad	hlyF	iss	iucC	iutA	lpfA		sitA	terC	traT
YNAE6	air	astA	cea	chuA	cia	eilA	etsC	gad	iss	hlyF	hra	iha	iucC	iutA	kpsE	kpsMII	ompT	papA_F20	papC	sitA	terC	traT
YNAE44	cib	cma	hlyF	iroN	iss	iucC	iutA	lpfA	traT	ompT	sitA	terC
YNAE43	cib	cma	gad	hlyF	iroN	iss	iucC	iutA	terC	lpfA	ompT	sitA	traT
YNAE4	air	celb	chuA	cia	cib	eilA	etsC	gad	iucC	hlyF	iha	iss	iutA	kpsE	kpsMII_K5	ompT	papC	sitA	terC	traT
YNAE36	terC	traT
YNAE34	cib	cma	cvaC	fyuA	gad	hlyF	iroN	irp2	lpfA	iss	iucC	iutA	ompT	sitA	terC	traT
YNAE33	gad	terC
YNAE30	hra	iss	lpfA	papA_F19	terC
YNAE3	gad	ompT	terC
YNAE28	cea	cib	cma	cvaC	fyuA	gad	hlyF	iroN	iutA	irp2	iss	iucC	lpfA	ompT	sitA	terC	traT
YNAE27	terC	traT
YNAE26	terC
YNAE23	gad	terC
YNAE2	cma	hlyF	iroN	iss	ompT	sitA	terC	traT
YNAE14	gad	terC
YNAE12	cma	cvaC	etsC	focC	fyuA	gad	hlyF	hra	iucC	iroN	irp2	iss	iutA	lpfA	ompT	sfaD	sitA	terC	traT
SCHE8	chuA	fyuA	iha	irp2	iucC	iutA	kpsE	kpsMII	sat	mcbA	ompT	papA_F43	senB	sitA	terC	traT	usp	yfcV
SCHE7	chuA	fyuA	iha	ireA	irp2	iss	iucC	iutA	papA_F43	kpsE	kpsMII_K5	ompT	papA_ffiA_F15	papC	sat	senB	sitA	terC	traT	usp	yfcV
SCHE6	chuA	cia	fyuA	hra	iha	irp2	iucC	iutA	ompT	kpsE	kpsMII_K1	neuC	papA_F43	sat	senB	sitA	terC	usp	vat	yfcV
SCHE52	chuA	fyuA	iha	irp2	iucC	iutA	kpsE	kpsMII_K1	sat	neuC	ompT	papA_F43	senB	sitA	terC	usp	vat	yfcV
SCHE51	air	chuA	eilA	fyuA	gad	hra	irp2	iucC	sitA	iutA	kpsE	kpsMII_K5	terC	traT
SCHE50	chuA	gad	iss	lpfA	neuC	ompT	terC	traT
SCHE5	afaD	cea	chuA	clbB	cnf1	focC	fyuA	gad	iss	ireA	iroN	irp2	kpsE	kpsMII	mchB	mchC	mchF	mcmA	ompT	papA_F43	papC	senB	sfaD	sitA	tcpC	terC	traT	usp	vat	yfcV
SCHE49	chuA	gad	iss	lpfA	neuC	ompT		terC	traT
SCHE48	chuA	fyuA	ireA	irp2	iss	iucC	iutA	lpfA	ompT	mchB	mchC	mchF	papC	sitA	terC	traT	vat
SCHE47	fyuA	gad	hra	irp2	iss	iucC	iutA	lpfA	terC	ompT	papA_F19	sitA
SCHE46	chuA	focC	fyuA	hra	iha	irp2	iss	iucC	ompT	iutA	kpsE	kpsMII_K5	papA_F43	sat	senB	sfaD	sitA	terC	usp	yfcV
SCHE45	terC	traT
SCHE44	astA	cba	chuA	cia	cvaC	etsC	fyuA	ibeA	gad	hlyF	ibeA	iroN	irp2	iss	iucC	iutA	kpsE	kpsMII	ompT	sitA	terC	traT	usp	vat	yfcV
SCHE43	air	astA	chuA	eilA	fyuA	gad	irp2	kpsE		kpsMII_K5	terC	traT
SCHE42	chuA	fyuA	iha	irp2	iucC	iutA	kpsE	kpsMII_K1	sat	neuC	ompT	papA_F43	senB	sitA	terC	usp	vat	yfcV
SCHE40	chuA	fyuA	iha	irp2	iucC	iutA	kpsE	kpsMII_K1	sat	neuC	ompT	papA_F43	senB	sitA	terC	usp	vat	yfcV
SCHE4	fyuA	gad	irp2	iss	iucC	iutA	lpfA	ompT		sitA	terC	traT
SCHE39	celb	fyuA	gad	hlyF	hra	irp2	iss	iucC	papA_F19	iutA	lpfA	ompT	sitA	terC
SCHE38	cea	chuA	clbB	focCsfaE	focG	focI	fyuA	iroN	mchC	irp2	iss	mchB	mchF	mcmA	ompT	pic	sitA	terC	traT	yfcV
SCHE37	air	chuA	gad	kpsE	kpsMII_K5	lpfA	terC	traT		usp	yfcV
SCHE36	chuA	cnf1	fyuA	iha	irp2	iucC	iutA	kpsE	papC	kpsMII_K5	ompT	papA_F43	sat	senB	sitA	terC	traT	usp	yfcV
SCHE35	fyuA	gad	hra	irp2	iss	iucC	iutA	lpfA	terC	ompT	papA_F19	sitA
SCHE34	chuA	cnf1	fyuA	iha	irp2	iucC	iutA	kpsE	papC	kpsMII_K5	ompT	papA_F43	sat	senB	sitA	terC	traT	usp	yfcV
SCHE32	chuA	fyuA	iha	ireA	irp2	iss	iucC	iutA	papA_F43	kpsE	kpsMII_K5	ompT	papA_F7-1	papC	sat	sitA	terC	traT	usp	yfcV
SCHE31	fyuA	gad	hra	irp2	iss	iucC	iutA	lpfA	terC	ompT	papA_F19	sitA
SCHE30	chuA	cia	fyuA	iha	irp2	iucC	iutA	kpsE	papA_F43	kpsMII_K1	neuC	ompT	sat	senB	sitA	terC	usp	vat	yfcV
SCHE3	chuA	clbB	cnf1	cvaC	etsC	etsC	focCsfaE	fyuA	iroN	hlyF	hra	ibeA	irp2	iss	iucC	iutA	kpsE	kpsMII_K1	mchF	neuC	ompT	papA_F13	papC	sfaD	sfaS	sitA	terC	traT	usp	vat	yfcV
SCHE29	fyuA	hra	iha	irp2	iucC	iutA	terC	traT
SCHE28	afaA	afaC	afaD	chuA	fyuA	iha	irp2	iucC	nfaE	iutA	kpsE	kpsMII	ompT	papA_F43	sat	sitA	terC	traT	usp	yfcV
SCHE27	capU	cea	fyuA	irp2	iucC	iutA	ompT	sitA		terC	traT
SCHE26	chuA	fyuA	iha	irp2	iucC	iutA	kpsE	kpsMII_K1	sat	neuC	ompT	papA_F43	senB	sitA	terC	usp	vat	yfcV
SCHE24	chuA	fyuA	iha	irp2	iucC	iutA	kpsE	kpsMII	senB	ompT	papA_F43	sat	sitA	terC	traT	usp	yfcV
SCHE23	chuA	fyuA	iha	irp2	iucC	iutA	kpsE	kpsMII_K1	sat	neuC	ompT	papA_F43	senB	sitA	terC	usp	vat	yfcV
SCHE22	chuA	fyuA	iha	irp2	iss	iucC	iutA	kpsE	sat	kpsMII_K5	ompT	papA_F43	senB	sitA	terC	traT	usp	yfcV
SCHE21	cia	etsC	hlyF	iroN	iss	iucC	iutA	lpfA	terC	ompT	papC	sitA	traT	tsh
SCHE20	chuA	clbB	cnf1	cvaC	etsC	focCsfaE	fyuA	hlyF	irp2	hra	ibeA	iroN	iss	iucC	iutA	kpsE	kpsMII_K1	mchF	neuC	ompT	papA_F13	papC	sfaD	sfaS	sitA	terC	traT	usp	vat	yfcV
SCHE2	air	chuA	eilA	fyuA	gad	irp2	kpsE	kpsMII_K5	yfcV	lpfA	ompT	terC
SCHE19	chuA	cia	clbB	fyuA	iha	irp2	iucC	iutA	ompT	kpsE	kpsMII_K1	neuC	papA_F43	sat	senB	sitA	tcpC	terC	usp	vat	yfcV
SCHE18	cea	cma	etsC	hlyF	ireA	iroN	iss	iucC	sitA	iutA	lpfA	ompT	terC	tsh
SCHE17	chuA	gad	iss	lpfA	neuC	ompT	senB	terC		traT
SCHE16	chuA	fyuA	irp2	iucC	iutA	kpsE	kpsMII	ompT	traT	papA_F43	sitA	terC	usp	yfcV
SCHE15	chuA	cvaC	etsC	gad	hlyF	iroN	iss	iucC	mchF	iutA	kpsE	kpsMII_K5	neuC	ompT	sitA	terC	traT	tsh
SCHE14	gad	hra	lpfA	mchF	papC	terC	traT
SCHE13	astA	chuA	fyuA	iha	ireA	irp2	iss	iucC	ompT	iutA	kpsE	kpsMII_K5	papA_F43	papA_F7-1	papC	sat	sitA	terC	traT	usp	yfcV
SCHE12	cea	chuA	clbB	cnf1	focC	fyuA	gad	hra	iss	ireA	iroN	irp2	kpsE	kpsMIII_K96	mchB	mchC	mchF	mcmA	ompT	papA_F14	papA_F43	pic	sfaD	sitA	tcpC	usp	vat	yfcV
SCHE11	cvaC	etsC	hlyF	iroN	iss	iucC	iutA	mchF	traT	ompT	sitA	terC	tsh
SCHE10	chuA	cia	cvaC	etsC	fyuA	gad	hlyF	ireA	iucC	iroN	irp2	iss	iutA	kpsE	kpsMII_K1	mchF	neuC	ompT	papA_F11	papC	sitA	terC	traT	usp	vat	yfcV
SCHE1	air	chuA	cvaC	eilA	etsC	fyuA	gad	hlyF	iss	hra	iroN	irp2	iucC	iutA	kpsE	kpsMII_K1	mchF	neuC	ompT	papA_F19	sitA	terC	traT	tsh
SCAE99	cma	cvaC	etsC	gad	hlyF	iss	iucC	iutA	terC	lpfA	ompT	sitA	traT
SCAE98	chuA	cma	etsC	gad	hlyF	hra	ireA	iroN	ompT	iss	iucC	iutA	sitA	terC	traT	tsh
SCAE97	astA	cma	cvaC	gad	hlyF	hra	iroN	iss	neuC	iucC	iutA	lpfA	ompT	papC	sitA	terC	traT
SCAE96	astA	fyuA	irp2	terC	traT
SCAE95	astA	cia	etsC	gad	hlyF	iroN	iss	iucC	sitA	iutA	lpfA	ompT	terC	traT	tsh
SCAE94	etpD	gad	iss	lpfA	ompT	terC	traT
SCAE9	afaD	cia	gad	hra	iha	iucC	iutA	lpfA	terC	papA_F19	papC	sitA	traT
SCAE84	gad	hlyF	ireA	iss	iucC	iutA	lpfA	ompT		sitA	terC
SCAE81	air	astA	chuA	cma	cvaC	eilA	gad	hlyF	ompT	hra	iroN	iss	sitA	terC	traT
SCAE78	air	astA	cea	celb	chuA	cia	eilA	etsC	irp2	fyuA	hlyF	iha	iss	iucC	iutA	kpsE	kpsMII_K5	ompT	papC	sitA	terC	traT
SCAE74	gad	hlyF	ireA	iss	iucC	iutA	lpfA	ompT		sitA	terC
SCAE71	gad	hlyF	ireA	iss	iucC	iutA	lpfA	ompT		sitA	terC
SCAE7	air	astA	cea	celb	chuA	cia	cma	eilA	gad	etsC	fyuA	hlyF	hra	iha	irp2	iucC	iutA	kpsE	kpsMII_K5	ompT	papC	sitA	terC	traT
SCAE69	gad	hlyF	ireA	iss	iucC	iutA	lpfA	ompT		sitA	terC
SCAE68	hlyF	ireA	iss	iucC	iutA	lpfA	ompT	sitA		terC
SCAE67	hlyF	ireA	iss	iucC	iutA	lpfA	ompT	sitA		terC
SCAE66	hlyF	ireA	iss	iucC	iutA	lpfA	ompT	sitA		terC
SCAE65	hlyF	ireA	iss	iucC	iutA	lpfA	ompT	sitA		terC
SCAE59	hlyF	ireA	iss	iucC	iutA	lpfA	ompT	sitA		terC
SCAE58	hlyF	ireA	iss	iucC	iutA	lpfA	ompT	sitA		terC
SCAE57	hlyF	ireA	iss	iucC	iutA	lpfA	ompT	sitA		terC
SCAE56	hlyF	ireA	iss	iucC	iutA	lpfA	ompT	sitA		terC
SCAE45	etsC	gad	iss	lpfA	terC
SCAE41	gad	iss	lpfA	ompT	terC	traT
SCAE4	air	astA	cea	celb	chuA	cia	cma	eilA	hra	etsC	fyuA	hlyF	iha	irp2	iucC	iutA	kpsE	kpsMII_K5	ompT	papC	sitA	terC	traT
SCAE36	afaD	cia	cma	iha	iucC	iutA	lpfA	ompT	traT	papC	sitA	terC
SCAE34	afaD	cia	cma	iha	iucC	iutA	lpfA	ompT	traT	papC	sitA	terC
SCAE29	afaD	cia	cma	iha	iucC	iutA	lpfA	ompT	traT	papC	sitA	terC
SCAE26	cib	cma	cvaC	etsC	hlyF	hra	iroN	iss	ompT	iucC	iutA	lpfA	sitA	terC	traT
SCAE24	afaD	astA	cia	cma	gad	iha	iucC	iutA	sitA	lpfA	ompT	papC	terC	traT
SCAE20	air	astA	cea	celb	chuA	cia	cma	eilA	hlyF	etsC	fyuA	gad	hra	iha	irp2	iucC	iutA	kpsE	kpsMII_K5	ompT	papC	sitA	terC	traT
SCAE18	cea	celb	cma	gad	hra	iha	iss	iucC	ompT	iutA	kpsE	kpsMII_K4	sitA	terC
SCAE17	astA	cvaC	etsC	gad	hlyF	hra	iroN	iss	mchF	iucC	iutA	lpfA	neuC	ompT	papC	sitA	terC	traT
SCAE14	afaD	cia	gad	hra	iha	iucC	iutA	lpfA	sitA	mchF	papA_F19	papC	terC	traT
SCAE13	cea	celb	cma	gad	hra	iha	iss	iucC	ompT	iutA	kpsE	kpsMII_K4	sitA	terC
SCAE12	afaD	cia	gad	hra	iha	iucC	iutA	lpfA	terC	papA_F19	papC	sitA	traT
SCAE11	afaD	astA	gad	hra	iha	iss	iucC	iutA	sitA	lpfA	mchF	ompT	terC	traT
SCAE10	afaD	astA	gad	hra	iha	iss	lpfA	mchF		ompT	terC	traT
SCAE1	astA	cea	celb	gad	hra	iss	iucC	neuC	iutA	kpsE	kpsMII_K1	ompT	sitA	terC
[truncated: 17 more columns]
