# Supplementary material for: Comparative Analysis of Phylogenetic Relationships and Virulence Factor Characteristics between Extended-Spectrum β-Lactamase-Producing Escherichia coli Isolates Derived from Clinical Sites and Chicken Farms
Source: Microbiol Spectr. 2022 Nov 14;10(6):e02557-22. doi: 10.1128/spectrum.02557-22 (PMC9769871; doi:10.1128/spectrum.02557-22)
Supplement: Supplemental file 7 — Table S7. Download spectrum.02557-22-s0007.xls, XLS file, 0.08 MB [file spectrum.02557-22-s0007.xls]

## Sheet: genome-info-11203356
genome_acc	biosample_accession	assembly_methods	genome_coverage	sequencing_technologies	strainname
JALDCJ000000000	SAMN26804714	[["SPAdes","3.13.0"]]	200x	[["Illumina MiSeq"]]	YNHE95
JALDCK000000000	SAMN26804715	[["SPAdes","3.13.0"]]	200x	[["Illumina MiSeq"]]	YNHE91
JALDCL000000000	SAMN26804716	[["SPAdes","3.13.0"]]	200x	[["Illumina MiSeq"]]	YNHE9
JALDCM000000000	SAMN26804717	[["SPAdes","3.13.0"]]	200x	[["Illumina MiSeq"]]	YNHE88
JALDCN000000000	SAMN26804718	[["SPAdes","3.13.0"]]	200x	[["Illumina MiSeq"]]	YNHE84
JALDCO000000000	SAMN26804719	[["SPAdes","3.13.0"]]	200x	[["Illumina MiSeq"]]	YNHE82
JALDCP000000000	SAMN26804720	[["SPAdes","3.13.0"]]	200x	[["Illumina MiSeq"]]	YNHE8
JALDCQ000000000	SAMN26804721	[["SPAdes","3.13.0"]]	200x	[["Illumina MiSeq"]]	YNHE75
JALDCR000000000	SAMN26804722	[["SPAdes","3.13.0"]]	200x	[["Illumina MiSeq"]]	YNHE7
JALDCS000000000	SAMN26804723	[["SPAdes","3.13.0"]]	200x	[["Illumina MiSeq"]]	YNHE69
JALDCT000000000	SAMN26804724	[["SPAdes","3.13.0"]]	200x	[["Illumina MiSeq"]]	YNHE53
JALDCU000000000	SAMN26804725	[["SPAdes","3.13.0"]]	200x	[["Illumina MiSeq"]]	YNHE5
JALDCV000000000	SAMN26804726	[["SPAdes","3.13.0"]]	200x	[["Illumina MiSeq"]]	YNHE47
JALDCW000000000	SAMN26804727	[["SPAdes","3.13.0"]]	200x	[["Illumina MiSeq"]]	YNHE37
JALDCX000000000	SAMN26804728	[["SPAdes","3.13.0"]]	200x	[["Illumina MiSeq"]]	YNHE36
JALDCY000000000	SAMN26804729	[["SPAdes","3.13.0"]]	200x	[["Illumina MiSeq"]]	YNHE32
JALDCZ000000000	SAMN26804730	[["SPAdes","3.13.0"]]	200x	[["Illumina MiSeq"]]	YNHE27
JALDDA000000000	SAMN26804731	[["SPAdes","3.13.0"]]	200x	[["Illumina MiSeq"]]	YNHE24
JALDDB000000000	SAMN26804732	[["SPAdes","3.13.0"]]	200x	[["Illumina MiSeq"]]	YNHE2
JALDDC000000000	SAMN26804733	[["SPAdes","3.13.0"]]	200x	[["Illumina MiSeq"]]	YNHE146
JALDDD000000000	SAMN26804734	[["SPAdes","3.13.0"]]	200x	[["Illumina MiSeq"]]	YNHE144
JALDDE000000000	SAMN26804735	[["SPAdes","3.13.0"]]	200x	[["Illumina MiSeq"]]	YNHE14
JALDDF000000000	SAMN26804736	[["SPAdes","3.13.0"]]	200x	[["Illumina MiSeq"]]	YNHE126
JALDDG000000000	SAMN26804737	[["SPAdes","3.13.0"]]	200x	[["Illumina MiSeq"]]	YNHE12
JALDDH000000000	SAMN26804738	[["SPAdes","3.13.0"]]	200x	[["Illumina MiSeq"]]	YNHE115
JALDDI000000000	SAMN26804739	[["SPAdes","3.13.0"]]	200x	[["Illumina MiSeq"]]	YNHE106
JALDDJ000000000	SAMN26804740	[["SPAdes","3.13.0"]]	200x	[["Illumina MiSeq"]]	YNHE103
JALDDK000000000	SAMN26804741	[["SPAdes","3.13.0"]]	200x	[["Illumina MiSeq"]]	YNHE10
JALDDL000000000	SAMN26804742	[["SPAdes","3.13.0"]]	200x	[["Illumina MiSeq"]]	YNAE6
JALDDM000000000	SAMN26804743	[["SPAdes","3.13.0"]]	200x	[["Illumina MiSeq"]]	YNAE44
JALDDN000000000	SAMN26804744	[["SPAdes","3.13.0"]]	200x	[["Illumina MiSeq"]]	YNAE43
JALDDO000000000	SAMN26804745	[["SPAdes","3.13.0"]]	200x	[["Illumina MiSeq"]]	YNAE4
JALDDP000000000	SAMN26804746	[["SPAdes","3.13.0"]]	200x	[["Illumina MiSeq"]]	YNAE36
JALDDQ000000000	SAMN26804747	[["SPAdes","3.13.0"]]	200x	[["Illumina MiSeq"]]	YNAE34
JALDDR000000000	SAMN26804748	[["SPAdes","3.13.0"]]	200x	[["Illumina MiSeq"]]	YNAE33
JALDDS000000000	SAMN26804749	[["SPAdes","3.13.0"]]	200x	[["Illumina MiSeq"]]	YNAE30
JALDDT000000000	SAMN26804750	[["SPAdes","3.13.0"]]	200x	[["Illumina MiSeq"]]	YNAE3
JALDDU000000000	SAMN26804751	[["SPAdes","3.13.0"]]	200x	[["Illumina MiSeq"]]	YNAE28
JALDDV000000000	SAMN26804752	[["SPAdes","3.13.0"]]	200x	[["Illumina MiSeq"]]	YNAE27
JALDDW000000000	SAMN26804753	[["SPAdes","3.13.0"]]	200x	[["Illumina MiSeq"]]	YNAE26
JALDDX000000000	SAMN26804754	[["SPAdes","3.13.0"]]	200x	[["Illumina MiSeq"]]	YNAE23
JALDDY000000000	SAMN26804755	[["SPAdes","3.13.0"]]	200x	[["Illumina MiSeq"]]	YNAE2
JALDDZ000000000	SAMN26804756	[["SPAdes","3.13.0"]]	200x	[["Illumina MiSeq"]]	YNAE14
JALDEA000000000	SAMN26804757	[["SPAdes","3.13.0"]]	200x	[["Illumina MiSeq"]]	YNAE12
JALDEB000000000	SAMN26804758	[["SPAdes","3.13.0"]]	200x	[["Illumina MiSeq"]]	SCHE8
JALDEC000000000	SAMN26804759	[["SPAdes","3.13.0"]]	200x	[["Illumina MiSeq"]]	SCHE7
JALDED000000000	SAMN26804760	[["SPAdes","3.13.0"]]	200x	[["Illumina MiSeq"]]	SCHE6
JALDEE000000000	SAMN26804761	[["SPAdes","3.13.0"]]	200x	[["Illumina MiSeq"]]	SCHE52
JALDEF000000000	SAMN26804762	[["SPAdes","3.13.0"]]	200x	[["Illumina MiSeq"]]	SCHE51
JALDEG000000000	SAMN26804763	[["SPAdes","3.13.0"]]	200x	[["Illumina MiSeq"]]	SCHE50
JALDEH000000000	SAMN26804764	[["SPAdes","3.13.0"]]	200x	[["Illumina MiSeq"]]	SCHE5
JALDEI000000000	SAMN26804765	[["SPAdes","3.13.0"]]	200x	[["Illumina MiSeq"]]	SCHE49
JALDEJ000000000	SAMN26804766	[["SPAdes","3.13.0"]]	200x	[["Illumina MiSeq"]]	SCHE48
JALDEK000000000	SAMN26804767	[["SPAdes","3.13.0"]]	200x	[["Illumina MiSeq"]]	SCHE47
JALDEL000000000	SAMN26804768	[["SPAdes","3.13.0"]]	200x	[["Illumina MiSeq"]]	SCHE46
JALDEM000000000	SAMN26804769	[["SPAdes","3.13.0"]]	200x	[["Illumina MiSeq"]]	SCHE45
JALDEN000000000	SAMN26804770	[["SPAdes","3.13.0"]]	200x	[["Illumina MiSeq"]]	SCHE44
JALDEO000000000	SAMN26804771	[["SPAdes","3.13.0"]]	200x	[["Illumina MiSeq"]]	SCHE43
JALDEP000000000	SAMN26804772	[["SPAdes","3.13.0"]]	200x	[["Illumina MiSeq"]]	SCHE42
JALDEQ000000000	SAMN26804773	[["SPAdes","3.13.0"]]	200x	[["Illumina MiSeq"]]	SCHE40
JALDER000000000	SAMN26804774	[["SPAdes","3.13.0"]]	200x	[["Illumina MiSeq"]]	SCHE4
JALDES000000000	SAMN26804775	[["SPAdes","3.13.0"]]	200x	[["Illumina MiSeq"]]	SCHE39
JALDET000000000	SAMN26804776	[["SPAdes","3.13.0"]]	200x	[["Illumina MiSeq"]]	SCHE38
JALDEU000000000	SAMN26804777	[["SPAdes","3.13.0"]]	200x	[["Illumina MiSeq"]]	SCHE37
JALDEV000000000	SAMN26804778	[["SPAdes","3.13.0"]]	200x	[["Illumina MiSeq"]]	SCHE36
JALDEW000000000	SAMN26804779	[["SPAdes","3.13.0"]]	200x	[["Illumina MiSeq"]]	SCHE35
JALDEX000000000	SAMN26804780	[["SPAdes","3.13.0"]]	200x	[["Illumina MiSeq"]]	SCHE34
JALDEY000000000	SAMN26804781	[["SPAdes","3.13.0"]]	200x	[["Illumina MiSeq"]]	SCHE32
JALDEZ000000000	SAMN26804782	[["SPAdes","3.13.0"]]	200x	[["Illumina MiSeq"]]	SCHE31
JALDFA000000000	SAMN26804783	[["SPAdes","3.13.0"]]	200x	[["Illumina MiSeq"]]	SCHE30
JALDFB000000000	SAMN26804784	[["SPAdes","3.13.0"]]	200x	[["Illumina MiSeq"]]	SCHE3
JALDFC000000000	SAMN26804785	[["SPAdes","3.13.0"]]	200x	[["Illumina MiSeq"]]	SCHE29
JALDFD000000000	SAMN26804786	[["SPAdes","3.13.0"]]	200x	[["Illumina MiSeq"]]	SCHE28
JALDFE000000000	SAMN26804787	[["SPAdes","3.13.0"]]	200x	[["Illumina MiSeq"]]	SCHE27
JALDFF000000000	SAMN26804788	[["SPAdes","3.13.0"]]	200x	[["Illumina MiSeq"]]	SCHE26
JALDFG000000000	SAMN26804789	[["SPAdes","3.13.0"]]	200x	[["Illumina MiSeq"]]	SCHE24
JALDFH000000000	SAMN26804790	[["SPAdes","3.13.0"]]	200x	[["Illumina MiSeq"]]	SCHE23
JALDFI000000000	SAMN26804791	[["SPAdes","3.13.0"]]	200x	[["Illumina MiSeq"]]	SCHE22
JALDFJ000000000	SAMN26804792	[["SPAdes","3.13.0"]]	200x	[["Illumina MiSeq"]]	SCHE21
JALDFK000000000	SAMN26804793	[["SPAdes","3.13.0"]]	200x	[["Illumina MiSeq"]]	SCHE20
JALDFL000000000	SAMN26804794	[["SPAdes","3.13.0"]]	200x	[["Illumina MiSeq"]]	SCHE2
JALDFM000000000	SAMN26804795	[["SPAdes","3.13.0"]]	200x	[["Illumina MiSeq"]]	SCHE19
JALDFN000000000	SAMN26804796	[["SPAdes","3.13.0"]]	200x	[["Illumina MiSeq"]]	SCHE18
JALDFO000000000	SAMN26804797	[["SPAdes","3.13.0"]]	200x	[["Illumina MiSeq"]]	SCHE17
JALDFP000000000	SAMN26804798	[["SPAdes","3.13.0"]]	200x	[["Illumina MiSeq"]]	SCHE16
JALDFQ000000000	SAMN26804799	[["SPAdes","3.13.0"]]	200x	[["Illumina MiSeq"]]	SCHE15
JALDFR000000000	SAMN26804800	[["SPAdes","3.13.0"]]	200x	[["Illumina MiSeq"]]	SCHE14
JALDFS000000000	SAMN26804801	[["SPAdes","3.13.0"]]	200x	[["Illumina MiSeq"]]	SCHE13
JALDFT000000000	SAMN26804802	[["SPAdes","3.13.0"]]	200x	[["Illumina MiSeq"]]	SCHE12
JALDFU000000000	SAMN26804803	[["SPAdes","3.13.0"]]	200x	[["Illumina MiSeq"]]	SCHE11
JALDFV000000000	SAMN26804804	[["SPAdes","3.13.0"]]	200x	[["Illumina MiSeq"]]	SCHE10
JALDFW000000000	SAMN26804805	[["SPAdes","3.13.0"]]	200x	[["Illumina MiSeq"]]	SCHE1
JALDFX000000000	SAMN26804806	[["SPAdes","3.13.0"]]	200x	[["Illumina MiSeq"]]	SCAE99
JALDFY000000000	SAMN26804807	[["SPAdes","3.13.0"]]	200x	[["Illumina MiSeq"]]	SCAE98
JALDFZ000000000	SAMN26804808	[["SPAdes","3.13.0"]]	200x	[["Illumina MiSeq"]]	SCAE97
JALDGA000000000	SAMN26804809	[["SPAdes","3.13.0"]]	200x	[["Illumina MiSeq"]]	SCAE96
JALDGB000000000	SAMN26804810	[["SPAdes","3.13.0"]]	200x	[["Illumina MiSeq"]]	SCAE95
JALDGC000000000	SAMN26804811	[["SPAdes","3.13.0"]]	200x	[["Illumina MiSeq"]]	SCAE94
JALDGD000000000	SAMN26804812	[["SPAdes","3.13.0"]]	200x	[["Illumina MiSeq"]]	SCAE9
JALDGE000000000	SAMN26804813	[["SPAdes","3.13.0"]]	200x	[["Illumina MiSeq"]]	SCAE84
JALDGF000000000	SAMN26804814	[["SPAdes","3.13.0"]]	200x	[["Illumina MiSeq"]]	SCAE81
JALDGG000000000	SAMN26804815	[["SPAdes","3.13.0"]]	200x	[["Illumina MiSeq"]]	SCAE78
JALDGH000000000	SAMN26804816	[["SPAdes","3.13.0"]]	200x	[["Illumina MiSeq"]]	SCAE74
JALDGI000000000	SAMN26804817	[["SPAdes","3.13.0"]]	200x	[["Illumina MiSeq"]]	SCAE71
JALDGJ000000000	SAMN26804818	[["SPAdes","3.13.0"]]	200x	[["Illumina MiSeq"]]	SCAE7
JALDGK000000000	SAMN26804819	[["SPAdes","3.13.0"]]	200x	[["Illumina MiSeq"]]	SCAE69
JALDGL000000000	SAMN26804820	[["SPAdes","3.13.0"]]	200x	[["Illumina MiSeq"]]	SCAE68
JALDGM000000000	SAMN26804821	[["SPAdes","3.13.0"]]	200x	[["Illumina MiSeq"]]	SCAE67
JALDGN000000000	SAMN26804822	[["SPAdes","3.13.0"]]	200x	[["Illumina MiSeq"]]	SCAE66
JALDGO000000000	SAMN26804823	[["SPAdes","3.13.0"]]	200x	[["Illumina MiSeq"]]	SCAE65
JALDGP000000000	SAMN26804824	[["SPAdes","3.13.0"]]	200x	[["Illumina MiSeq"]]	SCAE59
JALDGQ000000000	SAMN26804825	[["SPAdes","3.13.0"]]	200x	[["Illumina MiSeq"]]	SCAE58
JALDGR000000000	SAMN26804826	[["SPAdes","3.13.0"]]	200x	[["Illumina MiSeq"]]	SCAE57
JALDGS000000000	SAMN26804827	[["SPAdes","3.13.0"]]	200x	[["Illumina MiSeq"]]	SCAE56
JALDGT000000000	SAMN26804828	[["SPAdes","3.13.0"]]	200x	[["Illumina MiSeq"]]	SCAE45
JALDGU000000000	SAMN26804829	[["SPAdes","3.13.0"]]	200x	[["Illumina MiSeq"]]	SCAE41
JALDGV000000000	SAMN26804830	[["SPAdes","3.13.0"]]	200x	[["Illumina MiSeq"]]	SCAE4
JALDGW000000000	SAMN26804831	[["SPAdes","3.13.0"]]	200x	[["Illumina MiSeq"]]	SCAE36
JALDGX000000000	SAMN26804832	[["SPAdes","3.13.0"]]	200x	[["Illumina MiSeq"]]	SCAE34
JALDGY000000000	SAMN26804833	[["SPAdes","3.13.0"]]	200x	[["Illumina MiSeq"]]	SCAE29
JALDGZ000000000	SAMN26804834	[["SPAdes","3.13.0"]]	200x	[["Illumina MiSeq"]]	SCAE26
JALDHA000000000	SAMN26804835	[["SPAdes","3.13.0"]]	200x	[["Illumina MiSeq"]]	SCAE24
JALDHB000000000	SAMN26804836	[["SPAdes","3.13.0"]]	200x	[["Illumina MiSeq"]]	SCAE20
JALDHC000000000	SAMN26804837	[["SPAdes","3.13.0"]]	200x	[["Illumina MiSeq"]]	SCAE18
JALDHD000000000	SAMN26804838	[["SPAdes","3.13.0"]]	200x	[["Illumina MiSeq"]]	SCAE17
JALDHE000000000	SAMN26804839	[["SPAdes","3.13.0"]]	200x	[["Illumina MiSeq"]]	SCAE14
JALDHF000000000	SAMN26804840	[["SPAdes","3.13.0"]]	200x	[["Illumina MiSeq"]]	SCAE13
JALDHG000000000	SAMN26804841	[["SPAdes","3.13.0"]]	200x	[["Illumina MiSeq"]]	SCAE12
JALDHH000000000	SAMN26804842	[["SPAdes","3.13.0"]]	200x	[["Illumina MiSeq"]]	SCAE11
JALDHI000000000	SAMN26804843	[["SPAdes","3.13.0"]]	200x	[["Illumina MiSeq"]]	SCAE10
JALDHJ000000000	SAMN26804844	[["SPAdes","3.13.0"]]	200x	[["Illumina MiSeq"]]	SCAE1

## Sheet: enterobase
strain name in this study	Uberstrain	Name	Data Source(Accession No.;Sequencing Platform;Sequencing Library;Insert Size;Experiment;Status)	Continent	Country	Region	District	City	Post Code	Latitude	Longitude	Lab Contact	Species	Serological Group	Bio Project ID	Project ID	Sample ID	Secondary Sample ID	Date Entered	Release Date	Barcode	Status	Coverage	N50	Length	Species	Contig Number(>=200 bp)	Low Quality Bases	Version	Assembly barcode
YNAE45	ESC_UA3814AA	Sample 132	SRR13494917;ILLUMINA;Paired;;SRX9906859	Poultry	China	Yunnan						Zigong Center for Disease Control and Prevention	Escherichia albertii		PRJNA693666	SRP302636	SAMN17393569	SRS8085224	2021-03-01	2021-02-03	ESC_UA3814AA	Assembled	520	171948	4964629	Escherichia albertii;84.82%	176	33436	4.1	ESC_VB0154AA_AS
YNHE148	ESC_OA9406AA	YN3060	SRR5094710;ILLUMINA;Paired;;SRX2411534	Homo sapiens; feces	China	Yunnan						Institute of Disease Control and Prevention, Academy of Military Medical Sciences	Shigella sonnei		PRJNA356179	SRP094865	SAMN06112938	SRS1849467	2019-11-18	2018-01-01	ESC_OA9406AA	Assembled	227	26006	4679606	Escherichia coli / Shigella;98.68%	401	58076	4.1	ESC_GB9149AA_AS
YNHE149	ESC_OA9335AA	YN12sh261	SRR5094782;ILLUMINA;Paired;;SRX2411606	Homo sapiens; feces	China	Yunnan						Institute of Disease Control and Prevention, Academy of Military Medical Sciences	Shigella sonnei		PRJNA356179	SRP094865	SAMN06112933	SRS1849539	2019-11-18	2018-01-01	ESC_OA9335AA	Assembled	253	25878	4621807	Escherichia coli / Shigella;97.42%	409	59134	4.1	ESC_GB4545AA_AS
YNHE150	ESC_OA9373AA	YN18	SRR5094743;ILLUMINA;Paired;;SRX2411567	Homo sapiens; feces	China	Yunnan						Institute of Disease Control and Prevention, Academy of Military Medical Sciences	Shigella sonnei		PRJNA356179	SRP094865	SAMN06112941	SRS1849500	2019-11-18	2018-01-01	ESC_OA9373AA	Assembled	266	25878	4620985	Escherichia coli / Shigella;97.76%	411	61451	4.1	ESC_GB4507AA_AS
SCHE89	ESC_IA9037AA	WCHEC035125	SRR7188516;ILLUMINA;Paired;;SRX4105241	Homo sapiens	China	Sichuan		Chengdu				West China Hospital, Sichuan University	Escherichia coli		PRJNA418674	SRP126662	SAMN09229082	SRS3321075	2018-05-21	2018-05-21	ESC_IA9037AA	Assembled	305	184352	4890504	Escherichia coli / Shigella;94.05%	105	130079	4	ESC_SA2356AA_AS
SCHE88	ESC_JA8546AA	WCHEC115104	SRR7716570;ILLUMINA;Paired;;SRX4573648	Homo sapiens	China	Sichuan		Chengdu				West China Hospital, Sichuan University	Escherichia coli		PRJNA418674	SRP126662	SAMN09842382	SRS3689781	2018-08-20	2018-08-19	ESC_JA8546AA	Assembled	297	169119	5041151	Escherichia coli / Shigella;92.11%	129	65343	4	ESC_TA2112AA_AS
SCHE87	ESC_JA8547AA	WCHEC115105	SRR7716571;ILLUMINA;Paired;;SRX4573647	Homo sapiens	China	Sichuan		Chengdu				West China Hospital, Sichuan University	Escherichia coli		PRJNA418674	SRP126662	SAMN09842383	SRS3689780	2018-08-20	2018-08-19	ESC_JA8547AA	Assembled	286	136803	5169774	Escherichia coli / Shigella;96.48%	185	63204	4	ESC_TA2111AA_AS
SCHE85	ESC_JA8548AA	WCHEC115102	SRR7716572;ILLUMINA;Paired;;SRX4573646	Homo sapiens	China	Sichuan		Chengdu				West China Hospital, Sichuan University	Escherichia coli		PRJNA418674	SRP126662	SAMN09842380	SRS3689779	2018-08-20	2018-08-19	ESC_JA8548AA	Assembled	281	191265	4856894	Escherichia coli / Shigella;97.44%	126	25776	4	ESC_TA2110AA_AS
SCHE84	ESC_JA8549AA	WCHEC115103	SRR7716573;ILLUMINA;Paired;;SRX4573645	Homo sapiens	China	Sichuan		Chengdu				West China Hospital, Sichuan University	Escherichia coli		PRJNA418674	SRP126662	SAMN09842381	SRS3689778	2018-08-20	2018-08-19	ESC_JA8549AA	Assembled	323	147693	4985571	Escherichia coli / Shigella;82.79%	152	36391	4	ESC_TA2109AA_AS
SCHE83	ESC_JA8550AA	WCHEC090052	SRR7716574;ILLUMINA;Paired;;SRX4573644	Homo sapiens	China	Sichuan		Chengdu				West China Hospital, Sichuan University	Escherichia coli		PRJNA418674	SRP126662	SAMN09842378	SRS3689777	2018-08-20	2018-08-19	ESC_JA8550AA	Assembled	235	138437	5165987	Escherichia coli / Shigella;69.77%	178	33236	4	ESC_TA2108AA_AS
SCHE82	ESC_IA2385AA	WCHEC68	SRR6474931;ILLUMINA;Paired;;SRX3564792	Homo sapiens	China	Sichuan						West China Hospital, Sichuan University	Escherichia coli		PRJNA418674	SRP126662	SAMN06909183	SRS2836983	2018-01-16	2018-01-16	ESC_IA2385AA	Assembled	238	100386	5609337	Escherichia coli / Shigella;89.1%	243	1521	3.61	ESC_RA3297AA_AS
SCHE80	ESC_IA6371AA	SCEC020088	SRR6942784;ILLUMINA;Paired;;SRX3886696	Homo sapiens	China	Sichuan		Chengdu				West China Hospital, Sichuan University	Escherichia coli		PRJNA418674	SRP126662	SAMN07602137	SRS3125398	2018-04-05	2018-04-05	ESC_IA6371AA	Assembled	359	121470	5161744	Escherichia coli / Shigella;87.79%	248	51626	4	ESC_RA8826AA_AS
SCHE78	ESC_IA6372AA	SCEC020066	SRR6942785;ILLUMINA;Paired;;SRX3886695	Homo sapiens	China	Sichuan						West China Hospital, Sichuan University	Escherichia coli		PRJNA418674	SRP126662	SAMN06909182	SRS3125397	2018-04-05	2018-04-05	ESC_IA6372AA	Assembled	269	193442	5004051	Escherichia coli / Shigella;87.79%	127	96424	4	ESC_RA8825AA_AS
SCHE77	ESC_IA6377AA	SCEC020076	SRR6942790;ILLUMINA;Paired;;SRX3886690	Homo sapiens	China	Sichuan		Chengdu				West China Hospital, Sichuan University	Escherichia coli		PRJNA418674	SRP126662	SAMN07602136	SRS3125392	2018-04-05	2018-04-05	ESC_IA6377AA	Assembled	433	137370	5210164	Escherichia coli / Shigella;87.15%	226	64236	4	ESC_RA8820AA_AS
SCHE76	ESC_IA6803AA	SCEC020141	SRR7026290;ILLUMINA;Paired;;SRX3958551	Homo sapiens	China	Sichuan						West China Hospital, Sichuan University	Escherichia coli		PRJNA418674	SRP126662	SAMN08932740	SRS3188875	2018-04-19	2018-04-17	ESC_IA6803AA	Assembled	256	138354	5217420	Escherichia coli / Shigella;83.89%	181	35708	4	ESC_RA9390AA_AS
SCHE74	ESC_IA6809AA	WCHEC040039	SRR7026296;ILLUMINA;Paired;;SRX3958545	Homo sapiens	China	Sichuan		Chengdu				West China Hospital, Sichuan University	Escherichia coli		PRJNA418674	SRP126662	SAMN08932752	SRS3188869	2018-04-19	2018-04-17	ESC_IA6809AA	Assembled	299	192438	5069201	Escherichia coli / Shigella;85.21%	128	31500	4	ESC_RA9384AA_AS
SCHE73	ESC_IA6820AA	WCHEC020129	SRR7026307;ILLUMINA;Paired;;SRX3958534	Homo sapiens	China	Sichuan		Chengdu				West China Hospital, Sichuan University	Escherichia coli		PRJNA418674	SRP126662	SAMN08932739	SRS3188858	2018-04-19	2018-04-17	ESC_IA6820AA	Assembled	471	206075	4819638	Escherichia coli / Shigella;95.39%	105	31659	4	ESC_RA9373AA_AS
SCHE72	ESC_IA6822AA	WCHEC040047	SRR7026309;ILLUMINA;Paired;;SRX3958532	Homo sapiens	China	Sichuan		Chengdu				West China Hospital, Sichuan University	Escherichia coli		PRJNA418674	SRP126662	SAMN08932753	SRS3188856	2018-04-19	2018-04-17	ESC_IA6822AA	Assembled	343	110760	5155750	Escherichia coli / Shigella;95.78%	204	58476	4	ESC_RA9371AA_AS
SCHE71	ESC_JA8551AA	WCHEC115101	SRR7716575;ILLUMINA;Paired;;SRX4573643	Homo sapiens	China	Sichuan		Chengdu				West China Hospital, Sichuan University	Escherichia coli		PRJNA418674	SRP126662	SAMN09842379	SRS3689776	2018-08-20	2018-08-19	ESC_JA8551AA	Assembled	405	100319	5158698	Escherichia coli / Shigella;92.53%	189	189548	4	ESC_TA2107AA_AS
SCHE70	ESC_JA8552AA	WCHEC090049	SRR7716576;ILLUMINA;Paired;;SRX4573642	Homo sapiens	China	Sichuan		Chengdu				West China Hospital, Sichuan University	Escherichia coli		PRJNA418674	SRP126662	SAMN09842376	SRS3689775	2018-08-20	2018-08-19	ESC_JA8552AA	Assembled	213	244422	5250607	Escherichia coli / Shigella;87.09%	131	83468	4	ESC_TA2106AA_AS
SCHE69	ESC_JA8553AA	WCHEC090051	SRR7716577;ILLUMINA;Paired;;SRX4573641	Homo sapiens	China	Sichuan		Chengdu				West China Hospital, Sichuan University	Escherichia coli		PRJNA418674	SRP126662	SAMN09842377	SRS3689774	2018-08-20	2018-08-19	ESC_JA8553AA	Assembled	289	147693	4985393	Escherichia coli / Shigella;72.43%	182	35177	4	ESC_TA2105AA_AS
SCAE165	ESC_LA9700AA	WCHEC025970	GCA_004295365;Complete Genome;;;,GCF_004295365;Complete Genome;;;	Homo sapiens	China	Sichuan		Chengdu				West China Hospital, Sichuan University	Escherichia coli		PRJNA418674		SAMN10956393		2019-02-27	2019-02-25	ESC_LA9700AA	Assembled	1	4794992	5304202		9	0	NaN	ESC_XA0523AA_AS
SCAE164	ESC_UA3785AA	Sample 159	SRR13494888;ILLUMINA;Paired;;SRX9906888	Poultry	China	Sichuan						Zigong Center for Disease Control and Prevention	Escherichia albertii		PRJNA693666	SRP302636	SAMN17393596	SRS8085253	2021-03-01	2021-02-03	ESC_UA3785AA	Assembled	423	156995	4876232	Escherichia albertii;78.05%	115	14365	4.1	ESC_VB0183AA_AS
SCAE163	ESC_UA3786AA	Sample 158	SRR13494889;ILLUMINA;Paired;;SRX9906887	Poultry	China	Sichuan						Zigong Center for Disease Control and Prevention	Escherichia albertii		PRJNA693666	SRP302636	SAMN17393595	SRS8085252	2021-03-01	2021-02-03	ESC_UA3786AA	Assembled	410	232931	4940411	Escherichia albertii;63.64%	123	15750	4.1	ESC_VB0182AA_AS
SCAE162	ESC_UA3783AA	Sample 17	SRR13494886;ILLUMINA;Paired;;SRX9906890	Poultry	China	Sichuan						Zigong Center for Disease Control and Prevention	Escherichia albertii		PRJNA693666	SRP302636	SAMN17393454	SRS8085255	2021-03-01	2021-02-03	ESC_UA3783AA	Assembled	397	274854	4712485	Escherichia albertii;78.18%	80	14216	4.1	ESC_VB0185AA_AS
SCAE161	ESC_UA3768AA	Sample 27	SRR13494871;ILLUMINA;Paired;;SRX9906905	Poultry	China	Sichuan						Zigong Center for Disease Control and Prevention	Escherichia albertii		PRJNA693666	SRP302636	SAMN17393464	SRS8085270	2021-03-01	2021-02-03	ESC_UA3768AA	Assembled	396	68421	4836190	Escherichia albertii;73.39%	150	45313	4.1	ESC_VB0200AA_AS
SCAE160	ESC_UA3767AA	Sample 28	SRR13494870;ILLUMINA;Paired;;SRX9906906	Poultry	China	Sichuan						Zigong Center for Disease Control and Prevention	Escherichia albertii		PRJNA693666	SRP302636	SAMN17393465	SRS8085272	2021-03-01	2021-02-03	ESC_UA3767AA	Assembled	304	171571	5155762	Escherichia albertii;62.41%	236	34263	4.1	ESC_VB0201AA_AS
SCAE159	ESC_UA3766AA	Sample 29	SRR13494869;ILLUMINA;Paired;;SRX9906907	Poultry	China	Sichuan						Zigong Center for Disease Control and Prevention	Escherichia albertii		PRJNA693666	SRP302636	SAMN17393466	SRS8085271	2021-03-01	2021-02-03	ESC_UA3766AA	Assembled	383	172033	4814775	Escherichia albertii;72.15%	165	24275	4.1	ESC_VB0202AA_AS
SCAE158	ESC_UA3765AA	Sample 30	SRR13494868;ILLUMINA;Paired;;SRX9906908	Poultry	China	Sichuan						Zigong Center for Disease Control and Prevention	Escherichia albertii		PRJNA693666	SRP302636	SAMN17393467	SRS8085273	2021-03-01	2021-02-03	ESC_UA3765AA	Assembled	358	182891	4765793	Escherichia albertii;76.0%	95	15938	4.1	ESC_VB0203AA_AS
SCAE157	ESC_UA3764AA	Sample 4	SRR13494867;ILLUMINA;Paired;;SRX9906909	Poultry	China	Sichuan						Zigong Center for Disease Control and Prevention	Escherichia albertii		PRJNA693666	SRP302636	SAMN17393441	SRS8085274	2021-03-01	2021-02-03	ESC_UA3764AA	Assembled	375	171949	5034432	Escherichia albertii;78.15%	185	20029	4.1	ESC_VB0204AA_AS
SCAE156	ESC_RA6141AA	SCCRK18-38	SRR11966331;ILLUMINA;Paired;;SRX8510361	Chicken; farm	China	Sichuan						Sichuan Univers	Escherichia coli		PRJNA637815	SRP266450	SAMN15158850	SRS6808955	2020-06-10	2020-06-09	ESC_RA6141AA	Assembled	595	136918	5056292	Escherichia coli / Shigella;83.7%	130	29184	4.1	ESC_LB7088AA_AS
SCAE145	ESC_RA6162AA	SCCRK18-93	SRR11970754;ILLUMINA;Paired;;SRX8514517,SRR11971332;ILLUMINA;Paired;;SRX8515093	Chicken; farm	China	Sichuan						Sichuan Univers	Escherichia coli		PRJNA637815	SRP266450	SAMN15158880	SRS6813012	2020-06-10	2020-06-09	ESC_RA6162AA	Assembled	689	103033	5143107	Escherichia coli / Shigella;95.09%	144	36595	4.1	ESC_LB7074AA_AS
SCAE144	ESC_RA6140AA	SCCRK18-72	SRR11966330;ILLUMINA;Paired;;SRX8510362	Chicken; farm	China	Sichuan						Sichuan Univers	Escherichia coli		PRJNA637815	SRP266450	SAMN15158851	SRS6808956	2020-06-10	2020-06-09	ESC_RA6140AA	Assembled	729	133734	5055004	Escherichia coli / Shigella;84.71%	146	32515	4.1	ESC_LB7089AA_AS
SCAE142	ESC_RA6135AA	SCCRK18-33	SRR11966384;ILLUMINA;Paired;;SRX8510416	Chicken; farm	China	Sichuan						Sichuan Univers	Escherichia coli		PRJNA637815	SRP266450	SAMN15158856	SRS6808998	2020-06-10	2020-06-09	ESC_RA6135AA	Assembled	760	69020	4936721	Escherichia coli / Shigella;93.28%	178	23081	4.1	ESC_LB7094AA_AS
SCAE137	ESC_RA6038AA	SCCRK18-123	SRR11961708;ILLUMINA;Paired;;SRX8505825	Chicken; farm	China	Sichuan						Sichuan Univers	Escherichia coli		PRJNA637815	SRP266450	SAMN15158868	SRS6804482	2020-06-09	2020-06-09	ESC_RA6038AA	Assembled	667	95176	4883962	Escherichia coli / Shigella;88.24%	185	24202	4.1	ESC_LB7155AA_AS
SCAE136	ESC_QA5896AA	SY20193449	SRR11105482;ILLUMINA;Paired;;SRX7743135	chicken	China	Sichuan		Chengdu		30.63	103.99	Chengdu institute for food and drug control	Escherichia coli		PRJNA606990	SRP249893	SAMN14119819	SRS6162964	2020-02-19	2020-02-18	ESC_QA5896AA	Assembled	679	86817	4664636	Escherichia coli / Shigella;96.09%	125	59139	4.1	ESC_IB9367AA_AS
SCAE135	ESC_RA6133AA	SCCRK18-74	SRR11966382;ILLUMINA;Paired;;SRX8510418	Chicken; farm	China	Sichuan						Sichuan Univers	Escherichia coli		PRJNA637815	SRP266450	SAMN15158858	SRS6809000	2020-06-10	2020-06-09	ESC_RA6133AA	Assembled	279	101480	5062398	Escherichia coli / Shigella;83.93%	156	18431	4.1	ESC_LB7096AA_AS
SCAE132	ESC_QA5895AA	ST20192880	SRR11105481;ILLUMINA;Paired;;SRX7743136	chicken	China	Sichuan		Chengdu		30.63	103.99	Chengdu institute for food and drug control	Escherichia coli		PRJNA606990	SRP249893	SAMN14119820	SRS6162966	2020-02-19	2020-02-18	ESC_QA5895AA	Assembled	587	72100	4734318	Escherichia coli / Shigella;91.03%	189	18738	4.1	ESC_IB9368AA_AS
SCAE131	ESC_QA5889AA	SF20190821	SRR11105475;ILLUMINA;Paired;;SRX7743142	chicken	China	Sichuan		Chengdu		30.63	103.99	Chengdu institute for food and drug control	Escherichia coli		PRJNA606990	SRP249893	SAMN14119827	SRS6162972	2020-02-19	2020-02-18	ESC_QA5889AA	Assembled	469	147370	4959845	Escherichia coli / Shigella;82.3%	124	27277	4.1	ESC_IB9374AA_AS
SCAE130	ESC_QA5893AA	SY20193663	SRR11105479;ILLUMINA;Paired;;SRX7743138	chicken	China	Sichuan		Chengdu		30.63	103.99	Chengdu institute for food and drug control	Escherichia coli		PRJNA606990	SRP249893	SAMN14119822	SRS6162968	2020-02-19	2020-02-18	ESC_QA5893AA	Assembled	572	106135	5084724	Escherichia coli / Shigella;87.38%	156	31954	4.1	ESC_IB9370AA_AS
SCAE129	ESC_QA5892AA	SY20193676	SRR11105478;ILLUMINA;Paired;;SRX7743139	chicken	China	Sichuan		Chengdu		30.63	103.99	Chengdu institute for food and drug control	Escherichia coli		PRJNA606990	SRP249893	SAMN14119823	SRS6162969	2020-02-19	2020-02-18	ESC_QA5892AA	Assembled	572	145187	4768467	Escherichia coli / Shigella;91.81%	76	54120	4.1	ESC_IB9371AA_AS
SCAE128	ESC_QA5888AA	ST20193129	SRR11105474;ILLUMINA;Paired;;SRX7743143	chicken	China	Sichuan		Chengdu		30.63	103.99	Chengdu institute for food and drug control	Escherichia coli		PRJNA606990	SRP249893	SAMN14119828	SRS6162973	2020-02-19	2020-02-18	ESC_QA5888AA	Assembled	883	121594	4796520	Escherichia coli / Shigella;88.54%	128	18398	4.1	ESC_IB9375AA_AS
SCAE127	ESC_QA5894AA	SY20193482	SRR11105480;ILLUMINA;Paired;;SRX7743137	chicken	China	Sichuan		Chengdu		30.63	103.99	Chengdu institute for food and drug control	Escherichia coli		PRJNA606990	SRP249893	SAMN14119821	SRS6162967	2020-02-19	2020-02-18	ESC_QA5894AA	Assembled	625	78993	4585782	Escherichia coli / Shigella;95.84%	168	53288	4.1	ESC_JB1109AA_AS
SCAE126	ESC_QA5887AA	ST20192631	SRR11105473;ILLUMINA;Paired;;SRX7743144	chicken	China	Sichuan		Chengdu		30.63	103.99	Chengdu institute for food and drug control	Escherichia coli		PRJNA606990	SRP249893	SAMN14119810	SRS6162974	2020-02-19	2020-02-18	ESC_QA5887AA	Assembled	534	66244	4853582	Escherichia coli / Shigella;89.99%	188	39049	4.1	ESC_IB9376AA_AS
SCAE125	ESC_QA5886AA	ST20192677	SRR11105472;ILLUMINA;Paired;;SRX7743145	chicken	China	Sichuan		Chengdu		30.63	103.99	Chengdu institute for food and drug control	Escherichia coli		PRJNA606990	SRP249893	SAMN14119829	SRS6162975	2020-02-19	2020-02-18	ESC_QA5886AA	Assembled	432	90170	4886362	Escherichia coli / Shigella;92.18%	159	67754	4.1	ESC_IB9377AA_AS
SCAE124	ESC_QA5884AA	SY20193441	SRR11105470;ILLUMINA;Paired;;SRX7743147	chicken	China	Sichuan		Chengdu		30.63	103.99	Chengdu institute for food and drug control	Escherichia coli		PRJNA606990	SRP249893	SAMN14119831	SRS6162977	2020-02-19	2020-02-18	ESC_QA5884AA	Assembled	615	126812	4774387	Escherichia coli / Shigella;91.31%	155	23855	4.1	ESC_JB0632AA_AS
SCAE123	ESC_QA5883AA	SY20193478	SRR11105469;ILLUMINA;Paired;;SRX7743148	chicken	China	Sichuan		Chengdu		30.63	103.99	Chengdu institute for food and drug control	Escherichia coli		PRJNA606990	SRP249893	SAMN14119832	SRS6162978	2020-02-19	2020-02-18	ESC_QA5883AA	Assembled	629	222961	4818313	Escherichia coli / Shigella;86.94%	111	14455	4.1	ESC_IB9380AA_AS
SCAE122	ESC_QA5882AA	SY20193504	SRR11105468;ILLUMINA;Paired;;SRX7743149	chicken	China	Sichuan		Chengdu		30.63	103.99	Chengdu institute for food and drug control	Escherichia coli		PRJNA606990	SRP249893	SAMN14119833	SRS6162979	2020-02-19	2020-02-18	ESC_QA5882AA	Assembled	483	94736	4997336	Escherichia coli / Shigella;82.86%	144	30654	4.1	ESC_IB9381AA_AS
SCAE121	ESC_QA5885AA	ST20192836	SRR11105471;ILLUMINA;Paired;;SRX7743146	chicken	China	Sichuan		Chengdu		30.63	103.99	Chengdu institute for food and drug control	Escherichia coli		PRJNA606990	SRP249893	SAMN14119830	SRS6162976	2020-02-19	2020-02-18	ESC_QA5885AA	Assembled	601	165179	4866782	Escherichia coli / Shigella;89.27%	145	11791	4.1	ESC_IB9378AA_AS
SCAE120	ESC_QA5881AA	SY20193297	SRR11105467;ILLUMINA;Paired;;SRX7743150	chicken	China	Sichuan		Chengdu		30.63	103.99	Chengdu institute for food and drug control	Escherichia coli		PRJNA606990	SRP249893	SAMN14119811	SRS6162981	2020-02-19	2020-02-18	ESC_QA5881AA	Assembled	553	132487	4727667	Escherichia coli / Shigella;92.59%	112	14499	4.1	ESC_JB1117AA_AS
SCAE119	ESC_QA5880AA	ST20192743	SRR11105466;ILLUMINA;Paired;;SRX7743151	chicken	China	Sichuan		Chengdu		30.63	103.99	Chengdu institute for food and drug control	Escherichia coli		PRJNA606990	SRP249893	SAMN14119812	SRS6162980	2020-02-19	2020-02-18	ESC_QA5880AA	Assembled	916	78993	4585657	Escherichia coli / Shigella;94.96%	166	52951	4.1	ESC_JB0634AA_AS
SCAE118	ESC_QA5879AA	ST20192741	SRR11105465;ILLUMINA;Paired;;SRX7743152	chicken	China	Sichuan		Chengdu		30.63	103.99	Chengdu institute for food and drug control	Escherichia coli		PRJNA606990	SRP249893	SAMN14119813	SRS6162982	2020-02-19	2020-02-18	ESC_QA5879AA	Assembled	526	138309	4878768	Escherichia coli / Shigella;85.9%	126	56630	4.1	ESC_IB9384AA_AS
SCAE117	ESC_QA5877AA	SH20190118	SRR11105463;ILLUMINA;Paired;;SRX7743154	chicken	China	Sichuan		Chengdu		30.63	103.99	Chengdu institute for food and drug control	Escherichia coli		PRJNA606990	SRP249893	SAMN14119815	SRS6162984	2020-02-19	2020-02-18	ESC_QA5877AA	Assembled	575	83884	4765059	Escherichia coli / Shigella;90.71%	157	27246	4.1	ESC_IB9386AA_AS
SCAE116	ESC_QA5876AA	SH20190095	SRR11105462;ILLUMINA;Paired;;SRX7743155	chicken	China	Sichuan		Chengdu		30.63	103.99	Chengdu institute for food and drug control	Escherichia coli		PRJNA606990	SRP249893	SAMN14119816	SRS6162985	2020-02-19	2020-02-18	ESC_QA5876AA	Assembled	544	106087	4776564	Escherichia coli / Shigella;86.66%	124	24487	4.1	ESC_JB0187AA_AS
SCAE115	ESC_QA5878AA	SH20190094	SRR11105464;ILLUMINA;Paired;;SRX7743153	chicken	China	Sichuan		Chengdu		30.63	103.99	Chengdu institute for food and drug control	Escherichia coli		PRJNA606990	SRP249893	SAMN14119814	SRS6162983	2020-02-19	2020-02-18	ESC_QA5878AA	Assembled	575	104415	4776140	Escherichia coli / Shigella;92.31%	123	24932	4.1	ESC_JB0635AA_AS
SCAE114	ESC_QA5875AA	ST20192942	SRR11105461;ILLUMINA;Paired;;SRX7743156	chicken	China	Sichuan		Chengdu		30.63	103.99	Chengdu institute for food and drug control	Escherichia coli		PRJNA606990	SRP249893	SAMN14119817	SRS6162986	2020-02-19	2020-02-18	ESC_QA5875AA	Assembled	486	92254	4828410	Escherichia coli / Shigella;91.15%	154	20654	4.1	ESC_IB9388AA_AS
SCAE107	ESC_UA3817AA	Sample 130	SRR13494920;ILLUMINA;Paired;;SRX9906856	Poultry	China	Yunnan						Zigong Center for Disease Control and Prevention	Escherichia albertii		PRJNA693666	SRP302636	SAMN17393567	SRS8085221	2021-03-01	2021-02-03	ESC_UA3817AA	Assembled	324	171948	4996636	Escherichia albertii;82.62%	180	30208	4.1	ESC_VB0151AA_AS
SCAE106	ESC_UA3818AA	Sample 129	SRR13494921;ILLUMINA;Paired;;SRX9906855	Poultry	China	Yunnan						Zigong Center for Disease Control and Prevention	Escherichia albertii		PRJNA693666	SRP302636	SAMN17393566	SRS8085220	2021-03-01	2021-02-03	ESC_UA3818AA	Assembled	370	171948	4924160	Escherichia albertii;80.93%	161	29587	4.1	ESC_VB0150AA_AS
SCAE105	ESC_UA3819AA	Sample 128	SRR13494922;ILLUMINA;Paired;;SRX9906854	Poultry	China	Yunnan						Zigong Center for Disease Control and Prevention	Escherichia albertii		PRJNA693666	SRP302636	SAMN17393565	SRS8085219	2021-03-01	2021-02-03	ESC_UA3819AA	Assembled	184	171948	4998017	Escherichia albertii;82.31%	176	29842	4.1	ESC_VB0149AA_AS
SCAE104	ESC_UA3822AA	Sample 125	SRR13494925;ILLUMINA;Paired;;SRX9906851	Poultry	China	Yunnan						Zigong Center for Disease Control and Prevention	Escherichia albertii		PRJNA693666	SRP302636	SAMN17393562	SRS8085216	2021-03-01	2021-02-03	ESC_UA3822AA	Assembled	371	171948	4958628	Escherichia albertii;83.03%	175	31976	4.1	ESC_VB0146AA_AS
SCAE103	ESC_UA3821AA	Sample 126	SRR13494924;ILLUMINA;Paired;;SRX9906852	Poultry	China	Yunnan						Zigong Center for Disease Control and Prevention	Escherichia albertii		PRJNA693666	SRP302636	SAMN17393563	SRS8085217	2021-03-01	2021-02-03	ESC_UA3821AA	Assembled	267	171948	4997730	Escherichia albertii;82.88%	175	32511	4.1	ESC_VB0147AA_AS
SCAE102	ESC_UA3820AA	Sample 127	SRR13494923;ILLUMINA;Paired;;SRX9906853	Poultry	China	Yunnan						Zigong Center for Disease Control and Prevention	Escherichia albertii		PRJNA693666	SRP302636	SAMN17393564	SRS8085218	2021-03-01	2021-02-03	ESC_UA3820AA	Assembled	265	136530	5270150	Escherichia albertii;69.83%	204	21567	4.1	ESC_VB0148AA_AS
SCAE101	ESC_UA3814AA	Sample 132	SRR13494917;ILLUMINA;Paired;;SRX9906859	Poultry	China	Yunnan						Zigong Center for Disease Control and Prevention	Escherichia albertii		PRJNA693666	SRP302636	SAMN17393569	SRS8085224	2021-03-01	2021-02-03	ESC_UA3814AA	Assembled	520	171948	4964629	Escherichia albertii;84.82%	176	33436	4.1	ESC_VB0154AA_AS
